# Supplementary material for: Natural variation in stress response gene activity in the allopolyploid Arabidopsis suecica
Source: BMC Genomics. 2017 Aug 23;18:653. doi: 10.1186/s12864-017-4067-x (PMC5567635; doi:10.1186/s12864-017-4067-x)
Supplement: Supplementary file 1 — Table S1. Sequence Summary Statistics. Table S2. Differentially expressed genes between Sue 1 and Sue 16. Homoeologs are indicated in matching color pairs. Table S3. Enriched Gene Ontology Categories in 148 Differentially Expressed Genes. Analysis was performed using topGO in R (Alexa and Rahnenfuhrer [36]). P-values are from Fisher’s Exact Test under a weighted model (Alexa et al. [37]). We further categorized the GO categories into either biotic stress response, abiotic stress response, general stress response (both biotic and abiotic), or not stress related categories. Table S4. Observed SNP distribution in DEGs and non-differentially expressed genes. Total basepairs (bps) in coding sequence (CDS) in the bottom right cell came from the A. thaliana CDS FASTA file. Of those, 155,619 bps fall in differentially expressed genes (DEGs). Our analysis found 71,636 SNPs between Sue 1 and Sue 16,203 of which fall in DEGs. We performed a chi-square analysis and got a p-value of .32 indicating there is no difference from the expected distribution if SNPs fell randomly in all genes. Table S5. SNPs in Sue 1, Sue 16, and the 1001 genomes database. Table S6. Comparison of Sue 1 and Sue 16 SNPs to ecotypes in the 1001 genomes database using SNPmatch. (XLSX 36 kb) [file 12864_2017_4067_MOESM1_ESM.xlsx]

## Sheet: Sup Tab 1
Supplemental Table 1: Sequence Summary Statistics
Species	Accession	Samples	Raw reads	Processed reads	Average read mapping rate [%]	Represented genes
A. suecica	Sue1	3	106178716	99062558	54.6	48153
A. suecica	Sue16	3	94190857	87596079	54.6	47950

## Sheet: Sup Tab_2
Supplemental Table 2
Differentially expressed genes between Sue 1 and Sue 16. Homoeologs are indicated in matching color pairs.
AGI gene number	Gene alias (A. thaliana)	Annotation (A. thaliana)	Genome mapped	locus	Sue 1 FPKM	Sue 16 FPKM	log2 (fold change)	q value
AT1G02850	BGLU11	Beta glucosidase 11	A. thaliana	Chr1:630504-633259	2.26946	0.741579	-1.61368	0.0177705
AT1G18300	NUDT4	Nudix hydrolase homolog 4	A. thaliana	Chr1:6299686-6301086	6.59683	24.3749	1.88555	0.0177705
AT1G19380		Protein of unknown function (DUF1195)	A. thaliana	Chr1:6698057-6698824	5.83912	15.2459	1.3846	0.0177705
AT1G21910	DREB26	Integrase-type DNA-binding superfamily protein	A. thaliana	Chr1:7696488-7697714	0.652964	4.78057	2.87211	0.0177705
AT1G23710		Protein of unknown function (DUF1645)	A. thaliana	Chr1:8385250-8386426	6.89035	16.8896	1.29349	0.0177705
AT1G32920			A. thaliana	Chr1:11928806-11929302	24.3756	90.1671	1.88716	0.0177705
-			A. thaliana	Chr1:12582124-12582784	85.9779	19.8774	-2.11284	0.0177705
AT1G47395			A. thaliana	Chr1:17383033-17383408	2.9586	12.0246	2.023	0.0177705
AT1G54740		Protein of unknown function (DUF3049)	A. thaliana	Chr1:20430768-20431986	2.3755	6.94538	1.54782	0.0177705
AT1G68840	RAV2, EDF2, RAP2.8, TEM2	Related to ABI3/VP1 2	A. thaliana	Chr1:25880322-25882222	12.6469	45.0731	1.83348	0.0177705
AT1G74930	ORA47	Integrase-type DNA-binding superfamily protein	A. thaliana	Chr1:28144131-28145049	3.64592	27.8286	2.93222	0.0177705
AT1G76600			A. thaliana	Chr1:28746887-28747845	5.87505	14.2122	1.27446	0.0329467
AT1G79110	BRG2	Zinc ion binding	A. thaliana	Chr1:29759156-29760704	15.3853	7.27103	-1.08132	0.0177705
AT1G80440	KFB20, KMD1	Galactose oxidase/kelch repeat superfamily protein	A. thaliana	Chr1:30241449-30243804	12.6618	43.2885	1.7735	0.0177705
AT1G03870	FLA9	FASCICLIN-like arabinoogalactan 9	A. thaliana	Chr1:982505-983540	17.4608	36.7461	1.07347	0.0177705
AT1G25400			A. thaliana	Chr1:8911129-8912642	1.31057	5.26063	2.00504	0.0177705
AT1G27730	STZ, ZAT10	Salt tolerance zinc finger	A. thaliana	Chr1:9648140-9649073	14.0022	56.0241	2.0004	0.0177705
AT1G28370	ERF11	ERF domain protein 11	A. thaliana	Chr1:9955968-9956940	1.51615	6.04711	1.99583	0.0177705
AT1G49500			A. thaliana	Chr1:18321294-18322284	38.224	79.2036	1.05109	0.045137
AT1G54540		Late embryogenesis abundant (LEA) hydroxyproline-rich glycoprotein family	A. thaliana	Chr1:20367571-20368434	0.563507	0	-∞	0.0177705
AT1G57990	PUP18	Purine permease 18	A. thaliana	Chr1:21441504-21442920	9.3702	30.3768	1.69682	0.0177705
AT1G66400	CML23	Calmodulin like 23	A. thaliana	Chr1:24770574-24771371	2.82585	10.213	1.85365	0.0177705
AT1G66960	LUP5	Terpenoid cyclases family protein	A. thaliana	Chr1:24984940-24992145	4.00994	1.36458	-1.55512	0.0177705
AT1G73540	NUDT21	nudix hydrolase homolog 21	A. thaliana	Chr1:27645657-27646698	13.1413	41.5323	1.66013	0.0177705
AT1G76650	CML38	Calmodulin-like 38	A. thaliana	Chr1:28766749-28768138	5.9399	17.8208	1.58505	0.0177705
-			A. thaliana	Chr1:6220048-6221228	19.3931	8.86582	-1.12921	0.0177705
-			A. thaliana	Chr2:2294665-2298892	3.41112	48.4306	3.8276	0.0177705
AT2G06850	EXGT-A1, EXT, XTH4	Xyloglucan endotransglucosylase/hydrolase 4	A. thaliana	Chr2:2763525-2765720	22.6499	45.6312	1.01051	0.045137
AT2G24340		Sequence-specific DNA binding transcription factors	A. thaliana	Chr2:10353277-10359922	12.9744	4.0519	-1.67899	0.0177705
AT2G25625			A. thaliana	Chr2:10906427-10907288	9.63261	3.8244	-1.33269	0.045137
AT2G39030	NATA1	Acyl-CoA N-acyltransferases (NAT) superfamily protein	A. thaliana	Chr2:16298226-16299202	19.167	5.3815	-1.83255	0.0177705
AT2G43150		Proline-rich extensin-like family protein	A. thaliana	Chr2:17945892-17947022	32.3867	14.4204	-1.16729	0.0177705
AT2G01180	LPP1, PAP1	Phosphatidic acid phosphatase 1	A. thaliana	Chr2:106899-108803	6.1304	13.7477	1.16514	0.0177705
AT2G20670		Protein of unknown function (DUF506)	A. thaliana	Chr2:8911859-8913750	35.5393	102.875	1.5334	0.0177705
AT2G25735			A. thaliana	Chr2:10975059-10975759	7.71263	23.2407	1.59136	0.0177705
AT2G28630	KCS12	3-ketoacyl-CoA synthase 12	A. thaliana	Chr2:12275318-12277245	5.03164	12.9186	1.36035	0.0177705
AT2G40000	HSPRO2	Ortholog of sugar beet HS1 PRO-1 2	A. thaliana	Chr2:16700509-16702028	6.8647	38.5278	2.48863	0.0177705
-			A. thaliana	Chr2:6178342-6179125	0.624471	0	-∞	0.0177705
AT3G07350		Protein of unknown function (DUF506)	A. thaliana	Chr3:2347467-2348791	1.30514	4.34019	1.73356	0.0177705
AT3G18773		RING/U-box superfamily protein	A. thaliana	Chr3:6465824-6468738	7.66535	17.473	1.1887	0.0177705
-			A. thaliana	Chr3:16675487-16676797	0.977258	0	-∞	0.0177705
AT3G55980	SZF1	Salt-inducible zinc finger 1	A. thaliana	Chr3:20776294-20778842	7.58202	32.7107	2.10911	0.0177705
AT3G56880		VQ motif-containing protein	A. thaliana	Chr3:21059914-21060965	12.3	48.0393	1.96556	0.0177705
AT3G08860	PYD4	Pyrimidine 4	A. thaliana	Chr3:2696558-2699158	6.90337	1.09471	-2.65676	0.0177705
-			A. thaliana	Chr3:2970853-2971322	1.2437	0	-∞	0.0177705
AT3G10930			A. thaliana	Chr3:3420129-3420832	1.38018	9.46448	2.77767	0.0177705
AT3G28340	GATL10, GolS8	Galacturonosyltransferase-like 10	A. thaliana	Chr3:10588946-10590552	1.71828	5.38879	1.64899	0.0177705
AT3G44260	CAF1a	Polynucleotidyl transferase, ribonuclease H-like superfamily protein	A. thaliana	Chr3:15952044-15953084	8.09373	39.8597	2.30006	0.0177705
AT3G48360	BT2	BTB and TAZ domain protein 2	A. thaliana	Chr3:17908191-17910525	2.11638	7.44363	1.81441	0.0177705
AT3G49580	LSU1	Response to low sulfur 1	A. thaliana	Chr3:18375268-18375784	13.0608	5.41854	-1.26927	0.045137
AT3G50060	MYB77	Myb domain protein 77	A. thaliana	Chr3:18557969-18559106	3.53229	8.96642	1.34393	0.0329467
AT4G11280	ACS6	1-aminocyclopropane-1-carboxylic acid (acc) synthase 6	A. thaliana	Chr4:6864096-6866116	8.38667	18.4745	1.13937	0.0177705
AT4G17500	ERF-1	Ethylene responsive element binding factor 1	A. thaliana	Chr4:9759324-9760340	4.16403	10.1223	1.28148	0.0329467
AT4G24570	DIC2	Dicarboxylate carrier 2	A. thaliana	Chr4:12686393-12694248	2.76343	23.2602	3.07333	0.0177705
AT4G29780			A. thaliana	Chr4:14579703-14581700	2.53343	17.2645	2.76865	0.0177705
AT4G32280	IAA29	Indole-3-acetic acid inducible 29	A. thaliana	Chr4:15583386-15584769	1.31711	3.84374	1.54513	0.0329467
AT4G35770	SEN1, DIN1	Rhodanese/Cell cycle control phosphatase superfamily protein	A. thaliana	Chr4:16944940-16946192	1.0121	7.45199	2.88028	0.0177705
AT4G37240			A. thaliana	Chr4:17524460-17525159	1.35832	5.0626	1.89805	0.045137
AT4G01250	WRKY22	WRKY family transcription factor	A. thaliana	Chr4:522603-524216	1.5395	4.15637	1.43287	0.045137
AT4G10290		RmlC-like cupins superfamily protein	A. thaliana	Chr4:6379700-6381739	1.15535	0	-∞	0.0177705
AT4G15200,AT4G15210			A. thaliana	Chr4:8662803-8669470	106.327	28.2786	-1.91073	0.045137
AT4G17490	ERF-6-6	Ethylene responsive element binding factor 6	A. thaliana	Chr4:9752823-9753867	0.574911	4.12351	2.84246	0.0177705
AT4G27280		Calcium-binding EF-hand family protein	A. thaliana	Chr4:13663575-13664240	18.6847	64.7418	1.79284	0.0177705
AT4G37610	BT5	BTB and TAZ domain protein 5	A. thaliana	Chr4:17668856-17672353	1.86396	18.4158	3.3045	0.0177705
AT5G14120		Major facilitator superfamily protein	A. thaliana	Chr5:4555948-4560067	49.8615	101.96	1.032	0.0177705
AT5G20250	DIN10, RS6	Raffinose synthase family protein	A. thaliana	Chr5:6833658-6836785	3.65223	12.4097	1.76462	0.0177705
AT5G38120	4CL8	AMP-dependent synthetase and ligase family protein	A. thaliana	Chr5:15213764-15216205	2.78136	0.900001	-1.62779	0.0177705
AT5G47230	ERF-5, MACD1, ERF102	Ethylene responsive element binding factor 5	A. thaliana	Chr5:19179938-19181129	1.28357	5.65052	2.13823	0.0177705
AT5G52050		MATE efflux family protein	A. thaliana	Chr5:21138861-21140643	0.570738	2.42573	2.08752	0.0177705
AT5G59320	LTP3	Lipid transfer protein 3	A. thaliana	Chr5:23928970-23929745	210.484	19.3917	-3.4402	0.0177705
AT5G59820	ZAT12, RHL41	C2H2-type zinc finger family protein	A. thaliana	Chr5:24102971-24103787	5.21047	13.7309	1.39793	0.0177705
AT5G04340	C2H2, CZF2, ZAT6	Zinc finger of Arabidopsis thaliana 6	A. thaliana	Chr5:1216130-1217106	9.87604	30.0582	1.60575	0.0177705
AT5G09530	PELPK1, PRP10	Hydroxyproline-rich glycoprotein family protein	A. thaliana	Chr5:2959733-2961271	4.12597	0.286454	-3.84836	0.0177705
AT5G15500		Ankyrin repeat family protein	A. thaliana	Chr5:5031675-5033500	6.67525	0.765507	-3.12433	0.0177705
AT5G24770	VSP2	Vegetative storage protein 2	A. thaliana	Chr5:8500475-8502224	56.6768	12.0205	-2.23727	0.0177705
AT5G24780	VSP1	Vegetative storage protein 1	A. thaliana	Chr5:8507589-8508957	76.8876	20.5571	-1.90311	0.0177705
AT5G37770	CML24, TCH2	EF hand calcium-binding protein family	A. thaliana	Chr5:14998853-14999619	6.0223	23.4146	1.95902	0.0177705
AT5G38130		HXXXD-type acyl-transferase family protein	A. thaliana	Chr5:15217909-15219372	3.29278	0.806851	-2.02893	0.0177705
AT5G44260	TZF5	Zinc finger C-x8-C-x5-C-x3-H type family protein	A. thaliana	Chr5:17829625-17831225	0.403042	2.42357	2.58814	0.0177705
AT5G44420,AT5G44430			A. thaliana	Chr5:17906993-17909507	48.8606	15.4073	-1.66506	0.045137
AT5G45340	CYP707A3	Cytochrome P450, family 707, subfamily A, polypeptide 3	A. thaliana	Chr5:18368641-18370991	0.576434	2.7142	2.2353	0.0177705
AT5G49360	BXL1	Beta-xylosidase 1	A. thaliana	Chr5:20011878-20016872	1.08237	2.92033	1.43194	0.0177705
AT5G51190	ERF105	Integrase-type DNA-binding superfamily protein	A. thaliana	Chr5:20800583-20801416	1.52451	7.64244	2.32569	0.0177705
AT5G56550	OXS3	Oxidative stress 3	A. thaliana	Chr5:22895615-22896653	4.62135	21.9249	2.24618	0.0177705
AT5G57560	TCH4, XTH22	Xyloglucan endotransglucosylase/hydrolase family protein	A. thaliana	Chr5:23307088-23308550	8.53712	63.2104	2.88834	0.0177705
AT5G59310	LTP4	Lipid transfer protein 4	A. thaliana	Chr5:23925084-23925852	106.295	1.33774	-6.31213	0.0177705
AT5G61600	ERF104	Ethylene response factor 104	A. thaliana	Chr5:24766385-24767430	7.21684	34.6646	2.26402	0.0177705
-			A. thaliana	Chr5:9761005-9761360	0.929533	0	-∞	0.0329467
ATCG00040	MATK	Maturase K	A. thaliana	ChrC:2055-3636	12.7716	4.60643	-1.47122	0.0177705
AT1G17170	GSTU24	Glutathione S-transferase TAU 24	A. lyrata	scaffold_1:7184258-7185065	16.1044	5.51994	-1.54473	0.0177705
AT1G18300	NUDT4	Nudix hydrolase homolog 4	A. lyrata	scaffold_1:7683558-7684799	2.28088	8.2488	1.85459	0.0177705
-			A. lyrata	scaffold_1:28123229-28123837	23.4838	4.91941	-2.25511	0.0177705
-			A. lyrata	scaffold_1:1999396-1999789	57.0496	21.6853	-1.3955	0.0177705
AT1G09070	SRC2	Soybean gene regulated by cold-2	A. lyrata	scaffold_1:3463426-3464327	21.8766	45.4205	1.05396	0.0177705
AT1G27730	STZ, ZAT10	Salt tolerance zinc finger	A. lyrata	scaffold_1:12177658-12178574	1.96924	8.4013	2.09297	0.0177705
-			A. lyrata	scaffold_1:12543084-12543823	4.35657	0.927229	-2.23219	0.0177705
-			A. lyrata	scaffold_1:24752432-24752761	1.75411	0	-∞	0.0177705
AT1G54540		Late embryogenesis abundant (LEA) hydroxyproline-rich glycoprotein family	A. lyrata	scaffold_1:30736785-30736979	6.63484	0	-∞	0.0177705
AT1G63206		Cystatin/monellin superfamily protein	A. lyrata	scaffold_2:1096934-1105987	18.5448	4.19926	-2.14281	0.0177705
AT1G62886		Nucleotide excision repair, TFIIH, subunit TTDA	A. lyrata	scaffold_2:1419277-1419761	0.997798	0	-∞	0.0177705
AT1G73540	NUDT21	Nudix hydrolase homolog 21	A. lyrata	scaffold_2:15865508-15866287	10.1053	37.7664	1.90199	0.0177705
AT1G58270	ZW9	TRAF-like family protein	A. lyrata	scaffold_2:15904595-15905326	29.835	11.1666	-1.41782	0.0177705
AT1G62540	FMO GS-OX2	Flavin-monooxygenase glucosinolate S-oxygenase 2	A. lyrata	scaffold_2:1647073-1647278	5.24855	0	-∞	0.0177705
-			A. lyrata	scaffold_2:3257759-3258532	4.61587	0.932833	-2.30691	0.0177705
AT1G57990	PUP18	Purine permease 18	A. lyrata	scaffold_2:4820825-4822173	4.98064	13.3045	1.41751	0.0177705
AT1G66180		Eukaryotic aspartyl protease family protein	A. lyrata	scaffold_2:10816490-10817119	1.75945	6.3625	1.85447	0.0329467
AT3G15450		Aluminium induced protein with YGL and LRDR motifs	A. lyrata	scaffold_3:6473058-6474105	12.2888	49.8074	2.01902	0.0177705
AT3G08860	PYD4	Pyrimidine 4	A. lyrata	scaffold_3:3497819-3499067	7.84963	2.49128	-1.65574	0.0177705
AT3G23950		F-box family protein	A. lyrata	scaffold_3:11599617-11600160	6.83684	0.918014	-2.89674	0.0177705
AT2G06850	EXGT-A1, EXT, XTH4	Xyloglucan endotransglucosylase/hydrolase 4	A. lyrata	scaffold_3:14757366-14757654	59.1913	128.831	1.12202	0.0329467
-			A. lyrata	scaffold_4:1855306-1866289	45.7152	15.8034	-1.53244	0.0177705
AT2G47180	GolS1	Galactinol synthase 1	A. lyrata	scaffold_4:22935822-22936570	16.657	3.9256	-2.08514	0.0177705
AT2G27080		Late embryogenesis abundant (LEA) hydroxyproline-rich glycoprotein family	A. lyrata	scaffold_4:10964964-10965556	1.87062	6.93438	1.89025	0.0177705
AT2G40000	HSPRO2	Ortholog of sugar beet HS1	A. lyrata	scaffold_4:19455255-19456228	28.3605	74.7778	1.39873	0.0177705
AT3G54990	SMZ	Integrase-type DNA-binding superfamily protein	A. lyrata	scaffold_5:17265309-17267407	0.4436	0	-∞	0.0177705
AT2G01180	LPP1, PAP1	Phosphatidic acid phosphatase 1	A. lyrata	scaffold_5:118674-118955	8.49478	32.7335	1.94612	0.0177705
AT2G03750		P-loop containing nucleoside triphosphate hydrolases superfamily protein	A. lyrata	scaffold_5:2009827-2010889	24.2021	58.0983	1.26336	0.0177705
AT3G44260	CAF1a	Polynucleotidyl transferase, ribonuclease H-like superfamily protein	A. lyrata	scaffold_5:10806911-10807623	2.32137	10.1874	2.13373	0.0177705
AT3G46600		GRAS family transcription factor	A. lyrata	scaffold_5:12720118-12721331	10.3268	25.0977	1.28117	0.0177705
AT3G50060	MYB77	Myb domain protein 77	A. lyrata	scaffold_5:14930859-14931821	12.1682	25.8466	1.08686	0.0329467
AT3G55980	ATSZF1	Salt-inducible zinc finger 1	A. lyrata	scaffold_5:17762998-17763685	3.23327	8.62978	1.41633	0.045137
AT3G56880		VQ motif-containing protein	A. lyrata	scaffold_5:18116072-18116343	4.80635	24.0674	2.32407	0.0329467
AT5G21940			A. lyrata	scaffold_6:9078128-9079130	3.97575	17.4763	2.1361	0.0177705
-			A. lyrata	scaffold_6:10057950-10060431	4.86241	1.99711	-1.28376	0.045137
AT5G04340	C2H2, CZF2, ZAT6	Zinc finger of Arabidopsis thaliana 6	A. lyrata	scaffold_6:1430398-1430667	11.1242	42.1632	1.92228	0.0177705
AT5G09530	PELPK1, PRP10	Hydroxyproline-rich glycoprotein family protein	A. lyrata	scaffold_6:3779048-3779322	1.61166	0	-∞	0.0329467
AT5G19120		Eukaryotic aspartyl protease family protein	A. lyrata	scaffold_6:8053295-8053600	4.67169	26.3583	2.49624	0.0177705
-			A. lyrata	scaffold_6:11274188-11274797	63.2699	11.8126	-2.4212	0.0177705
-			A. lyrata	scaffold_6:11274859-11275181	80.054	13.7062	-2.54614	0.0177705
AT4G11910			A. lyrata	scaffold_6:21639815-21639910	182.95	0	-∞	0.0177705
-			A. lyrata	scaffold_7:3275937-3277089	5.13704	0.217462	-4.5621	0.0177705
AT4G28680	TYDC, TYRDC, TYRDC1	L-tyrosine decarboxylase	A. lyrata	scaffold_7:5657833-5660398	43.0778	3.62899	-3.5693	0.0177705
-			A. lyrata	scaffold_7:5132066-5132456	6.25545	24.2612	1.95547	0.0177705
-			A. lyrata	scaffold_7:5132527-5133180	5.17411	25.2029	2.28421	0.0177705
-			A. lyrata	scaffold_7:5133268-5134130	1.9189	13.9938	2.86644	0.0177705
AT4G24570	DIC2	DIC2__dicarboxylate carrier 2	A. lyrata	scaffold_7:7535322-7535943	0.581388	4.7556	3.03205	0.045137
AT4G24570	DIC2	DIC2__dicarboxylate carrier 2	A. lyrata	scaffold_7:7536097-7536326	6.95819	59.0749	3.08576	0.0177705
AT5G37770	CML24, TCH2	EF hand calcium-binding protein family	A. lyrata	scaffold_7:20723091-20723410	33.2279	73.6247	1.14779	0.045137
-			A. lyrata	scaffold_7:21251639-21251940	1.46883	0	-∞	0.0177705
-			A. lyrata	scaffold_7:23369639-23370869	20.0614	8.30449	-1.27246	0.0177705
AT1G49760	PAB8, PABP8	Poly(A) binding protein 8	A. lyrata	scaffold_8:1286962-1287264	7.23456	0	-∞	0.0177705
AT5G59320	LTP3	Lipid transfer protein 3	A. lyrata	scaffold_8:19080898-19081586	16.5027	7.29484	-1.17775	0.045137
AT5G59320	LTP3	Lipid transfer protein 3	A. lyrata	scaffold_8:19084141-19084787	1.94957	0	-∞	0.0177705
AT5G43120		ARM-repeat/Tetratricopeptide repeat (TPR)-like protein	A. lyrata	scaffold_8:4803882-4804521	0.478271	0	-∞	0.0177705
AT4G26300	emb1027	Arginyl-tRNA synthetase, class Ic	A. lyrata	scaffold_8:17617128-17618357	2.29352	10.722	2.22494	0.0177705
-			A. lyrata	scaffold_8:17991339-17992107	14.4901	4.43403	-1.70838	0.0177705
AT5G57560	TCH4, XTH22	Xyloglucan endotransglucosylase/hydrolase family protein	A. lyrata	scaffold_8:18168862-18169711	4.02757	31.7081	2.97687	0.0177705
-			A. lyrata	scaffold_8:13544021-13544976	7.83797	0.752985	-3.37979	0.0177705
AT5G59310	LTP4	Lipid transfer protein 4	A. lyrata	scaffold_8:19077292-19077634	42.2549	8.84439	-2.25628	0.0177705
AT5G61600	ERF104	Ethylene response factor 104	A. lyrata	scaffold_8:20107510-20107708	24.3662	110.98	2.18734	0.0177705

## Sheet: Sup Tab_3
Supplemental Table 3
Enriched Gene Ontology Categories in 148 Differentially Expressed Genes. Analysis was performed using topGO in R (Alexa and Rahnenfuhrer, 2010). P-values are from Fisher’s Exact Test under a weighted model (Alexa et al., 2006). We further categorized the GO categories into either biotic stress response, abiotic stress response, general stress response (both biotic and abiotic), or not stress rela…
GO ID	Term	Annotated	Significant	Expected	p-value	Response category
GO:0010200	response to chitin	421	34	1.69	< 1e-30	biotic stress response
GO:0009612	response to mechanical stimulus	63	16	0.25	3.4e-25	general stress response
GO:0009611	response to wounding	335	25	1.34	4.2e-25	general stress response
GO:0009873	ethylene-activated signaling pathway	125	12	0.5	9.7e-14	general stress response
GO:0002679	respiratory burst involved in defense re...	121	11	0.49	2e-12	general stress response
GO:0009753	response to jasmonic acid	474	14	1.9	3.6e-10	biotic stress response
GO:0006979	response to oxidative stress	558	15	2.24	5.8e-09	abiotic stress respnse
GO:0009693	ethylene biosynthetic process	119	7	0.48	5.1e-07	general stress resopnse
GO:0009642	response to light intensity	283	9	1.13	2e-06	abiotic stress response
GO:0042538	hyperosmotic salinity response	161	7	0.65	3.9e-06	abiotic stress response
GO:0009409	response to cold	631	13	2.53	6.9e-06	abiotic stress response
GO:0009625	response to insect	78	5	0.31	1.5e-05	biotic stress response
GO:0080164	regulation of nitric oxide metabolic pro...	2	2	0.01	1.6e-05	general stress response
GO:0009414	response to water deprivation	419	9	1.68	4.7e-05	abiotic stress response
GO:0009733	response to auxin	430	9	1.72	0.00015	not stress related
GO:0006355	regulation of transcription, DNA-templat...	1974	19	7.91	0.00026	not stress related
GO:0009738	abscisic acid-activated signaling pathwa...	253	6	1.01	0.00054	abiotic stress response
GO:0009620	response to fungus	510	8	2.04	0.00102	biotic stress response
GO:0009408	response to heat	298	6	1.19	0.00127	abiotic stress response
GO:0009751	response to salicylic acid	473	7	1.9	0.00147	biotic stress response
GO:0009695	jasmonic acid biosynthetic process	136	4	0.55	0.0022	biotic stress response
GO:0097305	response to alcohol	730	13	2.93	0.00227	not stress related
GO:0030968	endoplasmic reticulum unfolded protein r...	185	4	0.74	0.00657	not stress related(?)
GO:0033993	response to lipid	845	13	3.39	0.00729	not stress related
GO:0007568	aging	158	4	0.63	0.00916	abiotic stress response
GO:0035556	intracellular signal transduction	495	17	1.98	0.0096	not stress related
GO:0009838	abscission	54	2	0.22	0.01986	abiotic stress response
GO:0009750	response to fructose	144	3	0.58	0.02023	not stress related
GO:0010583	response to cyclopentenone	148	3	0.59	0.02173	biotic stress response
GO:0052542	defense response by callose deposition	63	2	0.25	0.02649	biotic stress response
GO:0016126	sterol biosynthetic process	164	3	0.66	0.02831	not stress related
GO:0006164	purine nucleotide biosynthetic process	66	2	0.26	0.02887	not stress related
GO:0009723	response to ethylene	353	15	1.41	0.04554	general stress response
GO:0010167	response to nitrate	199	3	0.8	0.04597	not stress related

## Sheet: Sup Tab_4
Supplemental Table 4
Observed SNP distribution in DEGs and non-differentially expressed genes. Total basepairs (bps) in coding sequence (CDS) in the bottom right cell came from A. thaliana CDS FASTA file. Of those, 155,619 bps fall in differentially expressed genes (DEGs). Our analysis found 71, 636 SNPs between Sue 1 and Sue 16, 203 of which fall in DEGs. We performed a chi-square analysis and got a p-value of .32 i…
	SNPs between Sue 1 and Sue 16 in CDS	Conserved bps in Sue 1 and Sue 16 (non-SNPs)	Totals
Basepairs in DEGs	203	155416	155619
Basepairs in other genes	71433	50847145	50918578
Totals	71636	51002561	51074197

## Sheet: Sup Tab_5
Supplemental Table 5
SNPs in Sue 1, Sue 16, and the 1001 genomes database.
	shared/common with 1001	total (including INDELS)	SNPs not in 1001 but shared with other Sue	SNPs shared with 1001 but not the other Sue
Sue 1 (alone)	63803	71398	20095	17580
Sue 16 (alone)	58020	64370	17591	11797
1001 genomes		10700000
Sue1+Sue16 overlap with 1001	34575
Sue1+Sue16 merged	75600
Sue1+Sue16 private and shared with other Sue)	26038
Sue1+Sue16 overlap with each other	46223
Sue1+Sue16 overlap (private from 1001)	11648
Shared b/w 1 and 1001 but not 16	9133
Shared b/w16 and 1001 but not 1	5854
Sue1 private from 16+1001	8447
Sue16 private from 1+1001	5943

## Sheet: Sup Tab_6
Supplemental Table 6
Comparison of Sue 1 and Sue 16 SNPs to ecotypes in the 1001 genomes database using SNPmatch.
Sue 1 results- 43,170 SNPs represented in 1001 genomes
Ecotype ID	Ecotype Name	SNPs matched	SNPs informative	Probability Score	Likelihood	LLR
9957	Borsk-2	20574	31958	0.643782	136464	1
9628	Kolyv-6	24154	36547	0.660902	147810	1.08314
9951	Kly-1	20840	33232	0.627106	149253	1.09371
9959	Shigu-2	20655	33050	0.624962	149378	1.09463
9952	Kly-4	20440	32864	0.621957	149852	1.0981
10008	Sij-1	19250	31826	0.604851	152389	1.11669
9627	Kolyv-5	25474	38636	0.659333	157056	1.15089
10015	Ara-1	24733	37991	0.651023	158593	1.16216
9629	K-oze-1	26837	40422	0.663921	161878	1.18623
9608	Kareg-2	21827	35243	0.619329	161934	1.18664
9624	Chaba-2	22894	36382	0.629267	162355	1.18973
9955	Stepn-2	20370	33868	0.601453	163708	1.19964
9960	Kidr-1	19056	32649	0.583663	165623	1.21367
9607	Panik-1	24065	37896	0.635027	166214	1.218
9630	K-oze-3	25811	39792	0.648648	167358	1.22639
Sue 16 results- 39,774 SNPs represented in 1001 genomes
Ecotype ID	Ecotype Name	SNPs matched	SNPs informative	Probability Score	Likelihood	LLR
9957	Borsk-2	19138	29614	0.646248	125490	1
9628	Kolyv-6	22317	33648	0.663249	135047	1.07616
9959	Shigu-2	19186	30507	0.628905	136285	1.08602
9952	Kly-4	19013	30332	0.62683	136340	1.08646
9951	Kly-1	19352	30713	0.630091	136721	1.0895
10008	Sij-1	17808	29419	0.605323	140678	1.12103
9627	Kolyv-5	23589	35607	0.662482	143269	1.14167
10015	Ara-1	22988	35219	0.652716	146235	1.16531
9629	K-oze-1	24871	37279	0.667158	147707	1.17704
9608	Kareg-2	20158	32460	0.62101	148419	1.18272
9624	Chaba-2	21189	33579	0.631019	149065	1.18787
9955	Stepn-2	18954	31332	0.604941	149986	1.1952
9960	Kidr-1	17693	30134	0.587144	151452	1.20688
9607	Panik-1	22305	35004	0.637213	152515	1.21536
9630	K-oze-3	23899	36739	0.650508	153616	1.22413
