# Supplementary material for: Natural variation in stress response gene activity in the allopolyploid Arabidopsis suecica
Source: BMC Genomics. 2017 Aug 23;18:653. doi: 10.1186/s12864-017-4067-x (PMC5567635; doi:10.1186/s12864-017-4067-x)
Supplement: Supplementary file 4 — Table S7. Complete RNA seq data. (TXT 9489 kb) [file 12864_2017_4067_MOESM4_ESM.txt]

test_id	gene_id	gene	locus	sample_1	sample_2	status	value_1	value_2	log2(fold_change)	test_stat	p_value	q_value	significant
XLOC_000001	XLOC_000001	gene:scaffold_100003.1	1:7428-7630	Sue1	Sue16	NOTEST	0	0	0	0	1	1	no
XLOC_000002	XLOC_000002	gene:fgenesh2_kg.1__3__AT1G02180.1	1:9511-10567	Sue1	Sue16	NOTEST	0	0	0	0	1	1	no
XLOC_000003	XLOC_000003	MEE63	1:19691-20609	Sue1	Sue16	NOTEST	0	0	0	0	1	1	no
XLOC_000004	XLOC_000004	gene:scaffold_100010.1	1:24514-27497	Sue1	Sue16	NOTEST	0	0	0	0	1	1	no
XLOC_000005	XLOC_000005	gene:fgenesh1_pm.C_scaffold_1000009	1:29680-31614	Sue1	Sue16	NOTEST	0	0	0	0	1	1	no
XLOC_000006	XLOC_000006	ATRAB1B	1:33054-34772	Sue1	Sue16	NOTEST	0	0	0	0	1	1	no
XLOC_000007	XLOC_000007	FUS5	1:46395-48761	Sue1	Sue16	NOTEST	0	0	0	0	1	1	no
XLOC_000008	XLOC_000008	gene:Al_scaffold_0001_16	1:48874-49123	Sue1	Sue16	NOTEST	0	0	0	0	1	1	no
XLOC_000009	XLOC_000009	gene:scaffold_100022.1	1:57578-57871	Sue1	Sue16	NOTEST	0	0	0	0	1	1	no
XLOC_000010	XLOC_000010	gene:scaffold_100023.1	1:58864-72177	Sue1	Sue16	NOTEST	0	0	0	0	1	1	no
XLOC_000011	XLOC_000011	gene:fgenesh1_pm.C_scaffold_1000020	1:78366-80505	Sue1	Sue16	NOTEST	0	0	0	0	1	1	no
XLOC_000012	XLOC_000012	LAP6	1:80940-82330	Sue1	Sue16	NOTEST	0	0	0	0	1	1	no
XLOC_000013	XLOC_000013	gene:fgenesh1_pg.C_scaffold_1000018	1:82572-83367	Sue1	Sue16	NOTEST	0	0	0	0	1	1	no
XLOC_000014	XLOC_000014	gene:fgenesh1_pg.C_scaffold_1000020	1:87205-90301	Sue1	Sue16	NOTEST	0	0	0	0	1	1	no
XLOC_000015	XLOC_000015	gene:fgenesh2_kg.1__29__AT1G01990.1	1:118007-119066	Sue1	Sue16	NOTEST	0	0	0	0	1	1	no
XLOC_000016	XLOC_000016	gene:fgenesh2_kg.1__30__AT1G01980.1	1:122467-124310	Sue1	Sue16	NOTEST	0	0	0	0	1	1	no
XLOC_000017	XLOC_000017	gene:fgenesh2_kg.1__32__AT1G01960.1	1:127651-139817	Sue1	Sue16	NOTEST	0	0	0	0	1	1	no
XLOC_000018	XLOC_000018	gene:fgenesh2_kg.1__35__AT1G01930.1	1:142388-145631	Sue1	Sue16	NOTEST	0	0	0	0	1	1	no
XLOC_000019	XLOC_000019	gene:scaffold_100045.1	1:145718-146083	Sue1	Sue16	NOTEST	0	0	0	0	1	1	no
XLOC_000020	XLOC_000020	gene:fgenesh2_kg.1__42__AT1G01910.4	1:150164-152787	Sue1	Sue16	NOTEST	0	0	0	0	1	1	no
XLOC_000021	XLOC_000021	gene:fgenesh1_pm.C_scaffold_1000036	1:156947-159348	Sue1	Sue16	NOTEST	0	0	0	0	1	1	no
XLOC_000022	XLOC_000022	PFC1	1:159614-162258	Sue1	Sue16	NOTEST	0	0	0	0	1	1	no
XLOC_000023	XLOC_000023	gene:fgenesh2_kg.1__46__AT1G01830.3	1:164415-168249	Sue1	Sue16	NOTEST	0	0	0	0	1	1	no
XLOC_000024	XLOC_000024	gene:scaffold_100053.1	1:168434-168702	Sue1	Sue16	NOTEST	0	0	0	0	1	1	no
XLOC_000025	XLOC_000025	PEX11C	1:171410-173431	Sue1	Sue16	NOTEST	0	0	0	0	1	1	no
XLOC_000026	XLOC_000026	gene:Al_scaffold_0001_50	1:191250-193076	Sue1	Sue16	NOTEST	0	0	0	0	1	1	no
XLOC_000027	XLOC_000027	gene:fgenesh2_kg.1__56__AT1G01725.1	1:198836-204518	Sue1	Sue16	NOTEST	0	0	0	0	1	1	no
XLOC_000028	XLOC_000028	gene:scaffold_100069.1	1:216563-216889	Sue1	Sue16	NOTEST	0	0	0	0	1	1	no
XLOC_000029	XLOC_000029	ATPUB54	1:226538-228679	Sue1	Sue16	NOTEST	0	0	0	0	1	1	no
XLOC_000030	XLOC_000030	gene:fgenesh1_pg.C_scaffold_1000054	1:229819-235338	Sue1	Sue16	NOTEST	0	0	0	0	1	1	no
XLOC_000031	XLOC_000031	SPPL4	1:236777-241721	Sue1	Sue16	NOTEST	0	0	0	0	1	1	no
XLOC_000032	XLOC_000032	gene:scaffold_100076.1	1:242561-243321	Sue1	Sue16	NOTEST	0	0	0	0	1	1	no
XLOC_000033	XLOC_000033	PIP1C	1:246919-248384	Sue1	Sue16	NOTEST	0	0	0	0	1	1	no
XLOC_000034	XLOC_000034	ATGPAT4	1:249784-252308	Sue1	Sue16	NOTEST	0	0	0	0	1	1	no
XLOC_000035	XLOC_000035	gene:Al_scaffold_0001_74	1:294197-295303	Sue1	Sue16	NOTEST	0	0	0	0	1	1	no
XLOC_000036	XLOC_000036	gene:scaffold_100095.1	1:308923-310761	Sue1	Sue16	NOTEST	0	0	0	0	1	1	no
XLOC_000037	XLOC_000037	LEA14	1:318440-319257	Sue1	Sue16	NOTEST	0	0	0	0	1	1	no
XLOC_000038	XLOC_000038	gene:scaffold_100100.1	1:328180-328380	Sue1	Sue16	NOTEST	0	0	0	0	1	1	no
XLOC_000039	XLOC_000039	gene:Al_scaffold_0001_84	1:330469-334264	Sue1	Sue16	NOTEST	0	0	0	0	1	1	no
XLOC_000040	XLOC_000040	gene:scaffold_100104.1	1:339352-341720	Sue1	Sue16	NOTEST	0	0	0	0	1	1	no
XLOC_000041	XLOC_000041	TBL25	1:343262-345197	Sue1	Sue16	NOTEST	0	0	0	0	1	1	no
XLOC_000042	XLOC_000042	UGT72B3	1:354523-356040	Sue1	Sue16	NOTEST	0	0	0	0	1	1	no
XLOC_000043	XLOC_000043	gene:fgenesh1_pg.C_scaffold_1000083	1:359043-360465	Sue1	Sue16	NOTEST	0	0	0	0	1	1	no
XLOC_000044	XLOC_000044	gene:fgenesh2_kg.1__94__AT1G01390.1	1:362929-364545	Sue1	Sue16	NOTEST	0	0	0	0	1	1	no
XLOC_000045	XLOC_000045	ATCNGC10	1:377569-380538	Sue1	Sue16	NOTEST	0	0	0	0	1	1	no
XLOC_000046	XLOC_000046	gene:scaffold_100116.1	1:383179-383629	Sue1	Sue16	NOTEST	0	0	0	0	1	1	no
XLOC_000047	XLOC_000047	gene:fgenesh2_kg.1__96__AT1G01320.1	1:389374-398395	Sue1	Sue16	NOTEST	0	0	0	0	1	1	no
XLOC_000048	XLOC_000048	gene:fgenesh2_kg.1__103__AT1G01250.1	1:419013-419827	Sue1	Sue16	NOTEST	0	0	0	0	1	1	no
XLOC_000049	XLOC_000049	ATRABA3	1:438128-439861	Sue1	Sue16	NOTEST	0	0	0	0	1	1	no
XLOC_000050	XLOC_000050	CYP78A8	1:441903-443720	Sue1	Sue16	NOTEST	0	0	0	0	1	1	no
XLOC_000051	XLOC_000051	gene:Al_scaffold_0001_113	1:452376-453314	Sue1	Sue16	NOTEST	0	0	0	0	1	1	no
XLOC_000052	XLOC_000052	gene:fgenesh1_pm.C_scaffold_1000097	1:457114-457459	Sue1	Sue16	NOTEST	0	0	0	0	1	1	no
XLOC_000053	XLOC_000053	gene:scaffold_100136.1	1:459555-460824	Sue1	Sue16	NOTEST	0	0	0	0	1	1	no
XLOC_000054	XLOC_000054	CIPK9	1:464357-467635	Sue1	Sue16	NOTEST	0	0	0	0	1	1	no
XLOC_000055	XLOC_000055	gene:fgenesh1_pm.C_scaffold_1000101	1:470267-474739	Sue1	Sue16	NOTEST	0	0	0	0	1	1	no
XLOC_000056	XLOC_000056	KCS1	1:475575-477203	Sue1	Sue16	NOTEST	0	0	0	0	1	1	no
XLOC_000057	XLOC_000057	gene:fgenesh1_pm.C_scaffold_1000104	1:483424-484126	Sue1	Sue16	NOTEST	0	0	0	0	1	1	no
XLOC_000058	XLOC_000058	PDH-E1 ALPHA	1:485272-487146	Sue1	Sue16	NOTEST	0	0	0	0	1	1	no
XLOC_000059	XLOC_000059	gene:Al_scaffold_0001_125	1:494739-496028	Sue1	Sue16	NOTEST	0	0	0	0	1	1	no
XLOC_000060	XLOC_000060	gene:scaffold_100145.1	1:501317-503489	Sue1	Sue16	NOTEST	0	0	0	0	1	1	no
XLOC_000061	XLOC_000061	LHY	1:504509-508725	Sue1	Sue16	NOTEST	0	0	0	0	1	1	no
XLOC_000062	XLOC_000062	AtPPa1	1:509478-510755	Sue1	Sue16	NOTEST	0	0	0	0	1	1	no
XLOC_000063	XLOC_000063	NGA3	1:527877-530499	Sue1	Sue16	NOTEST	0	0	0	0	1	1	no
XLOC_000064	XLOC_000064	ARV1	1:533524-535284	Sue1	Sue16	NOTEST	0	0	0	0	1	1	no
XLOC_000065	XLOC_000065	gene:Al_scaffold_0001_132	1:535628-535835	Sue1	Sue16	NOTEST	0	0	0	0	1	1	no
XLOC_000066	XLOC_000066	anac049	1:546616-548110	Sue1	Sue16	NOTEST	0	0	0	0	1	1	no
XLOC_000067	XLOC_000067	gene:scaffold_100161.1	1:575813-577930	Sue1	Sue16	NOTEST	0	0	0	0	1	1	no
XLOC_000068	XLOC_000068	gene:scaffold_100162.1	1:578373-580449	Sue1	Sue16	NOTEST	0	0	0	0	1	1	no
XLOC_000069	XLOC_000069	gene:fgenesh1_pg.C_scaffold_1000131	1:594031-595496	Sue1	Sue16	NOTEST	0	0	0	0	1	1	no
XLOC_000070	XLOC_000070	gene:fgenesh2_kg.1__150__AT1G02370.1	1:599258-601154	Sue1	Sue16	NOTEST	0	0	0	0	1	1	no
XLOC_000071	XLOC_000071	gene:scaffold_100172.1	1:602513-603658	Sue1	Sue16	NOTEST	0	0	0	0	1	1	no
XLOC_000072	XLOC_000072	ATGPAT2	1:605535-607891	Sue1	Sue16	NOTEST	0	0	0	0	1	1	no
XLOC_000073	XLOC_000073	ATGA2OX4	1:612830-615239	Sue1	Sue16	NOTEST	0	0	0	0	1	1	no
XLOC_000074	XLOC_000074	gene:scaffold_100176.1	1:617111-618613	Sue1	Sue16	NOTEST	0	0	0	0	1	1	no
XLOC_000075	XLOC_000075	gene:fgenesh2_kg.1__156__AT1G02420.1	1:620061-621534	Sue1	Sue16	NOTEST	0	0	0	0	1	1	no
XLOC_000076	XLOC_000076	SAM1	1:650406-652252	Sue1	Sue16	NOTEST	0	0	0	0	1	1	no
XLOC_000077	XLOC_000077	PGP12	1:655996-667583	Sue1	Sue16	NOTEST	0	0	0	0	1	1	no
XLOC_000078	XLOC_000078	gene:scaffold_100187.1	1:668473-669242	Sue1	Sue16	NOTEST	0	0	0	0	1	1	no
XLOC_000079	XLOC_000079	CLPP5	1:670714-672588	Sue1	Sue16	NOTEST	0	0	0	0	1	1	no
XLOC_000080	XLOC_000080	gene:fgenesh1_pm.C_scaffold_1000142	1:673516-676258	Sue1	Sue16	NOTEST	0	0	0	0	1	1	no
XLOC_000081	XLOC_000081	MEA	1:677675-682114	Sue1	Sue16	NOTEST	0	0	0	0	1	1	no
XLOC_000082	XLOC_000082	gene:scaffold_100193.1	1:689174-690417	Sue1	Sue16	NOTEST	0	0	0	0	1	1	no
XLOC_000083	XLOC_000083	BXL2	1:698974-702489	Sue1	Sue16	NOTEST	0	0	0	0	1	1	no
XLOC_000084	XLOC_000084	gene:fgenesh2_kg.1__177__AT1G02650.1	1:703481-705257	Sue1	Sue16	NOTEST	0	0	0	0	1	1	no
XLOC_000085	XLOC_000085	TAF13	1:712840-713720	Sue1	Sue16	NOTEST	0	0	0	0	1	1	no
XLOC_000086	XLOC_000086	gene:fgenesh2_kg.1__181__AT5G61710.1	1:717525-718284	Sue1	Sue16	NOTEST	0	0	0	0	1	1	no
XLOC_000087	XLOC_000087	gene:Al_scaffold_0001_183	1:718740-719617	Sue1	Sue16	NOTEST	0	0	0	0	1	1	no
XLOC_000088	XLOC_000088	IMPA-6	1:720823-722852	Sue1	Sue16	NOTEST	0	0	0	0	1	1	no
XLOC_000089	XLOC_000089	gene:fgenesh2_kg.1__182__AT1G02700.1	1:724800-726076	Sue1	Sue16	NOTEST	0	0	0	0	1	1	no
XLOC_000090	XLOC_000090	GATL5	1:728323-730532	Sue1	Sue16	NOTEST	0	0	0	0	1	1	no
XLOC_000091	XLOC_000091	gene:fgenesh2_kg.1__188__AT1G02750.1	1:740943-742742	Sue1	Sue16	NOTEST	0	0	0	0	1	1	no
XLOC_000092	XLOC_000092	gene:fgenesh1_pg.C_scaffold_1000172	1:756484-758576	Sue1	Sue16	NOTEST	0	0	0	0	1	1	no
XLOC_000093	XLOC_000093	gene:fgenesh2_kg.1__193__AT1G02813.1	1:759018-759536	Sue1	Sue16	NOTEST	0	0	0	0	1	1	no
XLOC_000094	XLOC_000094	gene:fgenesh2_kg.1__194__AT1G02816.1	1:759660-760663	Sue1	Sue16	NOTEST	0	0	0	0	1	1	no
XLOC_000095	XLOC_000095	SR1	1:768373-770507	Sue1	Sue16	NOTEST	0	0	0	0	1	1	no
XLOC_000096	XLOC_000096	BGLU11	1:771816-774951	Sue1	Sue16	NOTEST	0	0	0	0	1	1	no
XLOC_000097	XLOC_000097	NLA	1:777261-780531	Sue1	Sue16	NOTEST	0	0	0	0	1	1	no
XLOC_000098	XLOC_000098	gene:scaffold_100229.1	1:786366-786721	Sue1	Sue16	NOTEST	0	0	0	0	1	1	no
XLOC_000099	XLOC_000099	gene:scaffold_100230.1	1:787192-787397	Sue1	Sue16	NOTEST	0	0	0	0	1	1	no
XLOC_000100	XLOC_000100	gene:scaffold_100239.1	1:816661-816932	Sue1	Sue16	NOTEST	0	0	0	0	1	1	no
XLOC_000101	XLOC_000101	WEE1	1:817055-820017	Sue1	Sue16	NOTEST	0	0	0	0	1	1	no
XLOC_000102	XLOC_000102	gene:scaffold_100241.1	1:822112-822439	Sue1	Sue16	NOTEST	0	0	0	0	1	1	no
XLOC_000103	XLOC_000103	gene:fgenesh1_pm.C_scaffold_1000178	1:825037-828780	Sue1	Sue16	NOTEST	0	0	0	0	1	1	no
XLOC_000104	XLOC_000104	gene:fgenesh1_pm.C_scaffold_1000181	1:841279-844038	Sue1	Sue16	NOTEST	0	0	0	0	1	1	no
XLOC_000105	XLOC_000105	gene:fgenesh2_kg.1__234__AT1G03030.1	1:849098-851591	Sue1	Sue16	NOTEST	0	0	0	0	1	1	no
XLOC_000106	XLOC_000106	gene:fgenesh2_kg.1__236__AT1G03050.1	1:855546-859616	Sue1	Sue16	NOTEST	0	0	0	0	1	1	no
XLOC_000107	XLOC_000107	gene:fgenesh2_kg.1__240__AT1G03070.1	1:878779-880389	Sue1	Sue16	NOTEST	0	0	0	0	1	1	no
XLOC_000108	XLOC_000108	MCCA	1:890088-894796	Sue1	Sue16	NOTEST	0	0	0	0	1	1	no
XLOC_000109	XLOC_000109	gene:fgenesh1_pm.C_scaffold_1000192	1:897856-898568	Sue1	Sue16	NOTEST	0	0	0	0	1	1	no
XLOC_000110	XLOC_000110	TRM82	1:899011-901473	Sue1	Sue16	NOTEST	0	0	0	0	1	1	no
XLOC_000111	XLOC_000111	ATRAB28	1:903001-903965	Sue1	Sue16	NOTEST	0	0	0	0	1	1	no
XLOC_000112	XLOC_000112	gene:scaffold_100261.1	1:907162-909323	Sue1	Sue16	NOTEST	0	0	0	0	1	1	no
XLOC_000113	XLOC_000113	FZL	1:915289-920350	Sue1	Sue16	NOTEST	0	0	0	0	1	1	no
XLOC_000114	XLOC_000114	gene:scaffold_100263.1	1:923753-924537	Sue1	Sue16	NOTEST	0	0	0	0	1	1	no
XLOC_000115	XLOC_000115	gene:fgenesh2_kg.1__251__AT1G03180.1	1:928526-930332	Sue1	Sue16	NOTEST	0	0	0	0	1	1	no
XLOC_000116	XLOC_000116	gene:scaffold_100265.1	1:930602-930956	Sue1	Sue16	NOTEST	0	0	0	0	1	1	no
XLOC_000117	XLOC_000117	ATXPD	1:930975-935010	Sue1	Sue16	NOTEST	0	0	0	0	1	1	no
XLOC_000118	XLOC_000118	gene:fgenesh1_pm.C_scaffold_1000202	1:938459-939704	Sue1	Sue16	NOTEST	0	0	0	0	1	1	no
XLOC_000119	XLOC_000119	gene:fgenesh2_kg.1__256__AT1G03230.1	1:947347-948799	Sue1	Sue16	NOTEST	0	0	0	0	1	1	no
XLOC_000120	XLOC_000120	gene:fgenesh1_pm.C_scaffold_1000207	1:955620-958878	Sue1	Sue16	NOTEST	0	0	0	0	1	1	no
XLOC_000121	XLOC_000121	gene:scaffold_100274.1	1:960479-962774	Sue1	Sue16	NOTEST	0	0	0	0	1	1	no
XLOC_000122	XLOC_000122	gene:scaffold_100275.1	1:963982-967477	Sue1	Sue16	NOTEST	0	0	0	0	1	1	no
XLOC_000123	XLOC_000123	gene:scaffold_100276.1	1:967896-969237	Sue1	Sue16	NOTEST	0	0	0	0	1	1	no
XLOC_000124	XLOC_000124	gene:fgenesh2_kg.1__261__AT1G03290.1	1:970278-973622	Sue1	Sue16	NOTEST	0	0	0	0	1	1	no
XLOC_000125	XLOC_000125	ATISA2	1:976878-979676	Sue1	Sue16	NOTEST	0	0	0	0	1	1	no
XLOC_000126	XLOC_000126	gene:fgenesh2_kg.1__264__AT1G03320.1	1:979971-980689	Sue1	Sue16	NOTEST	0	0	0	0	1	1	no
XLOC_000127	XLOC_000127	gene:scaffold_100282.1	1:982623-984244	Sue1	Sue16	NOTEST	0	0	0	0	1	1	no
XLOC_000128	XLOC_000128	ATRRP4	1:989103-990861	Sue1	Sue16	NOTEST	0	0	0	0	1	1	no
XLOC_000129	XLOC_000129	gene:scaffold_100286.1	1:991643-999478	Sue1	Sue16	NOTEST	0	0	0	0	1	1	no
XLOC_000130	XLOC_000130	ATATG18G	1:1000540-1004955	Sue1	Sue16	NOTEST	0	0	0	0	1	1	no
XLOC_000131	XLOC_000131	AHP5	1:1007684-1008842	Sue1	Sue16	NOTEST	0	0	0	0	1	1	no
XLOC_000132	XLOC_000132	gene:fgenesh2_kg.1__272__AT1G03440.1	1:1012016-1013648	Sue1	Sue16	NOTEST	0	0	0	0	1	1	no
XLOC_000133	XLOC_000133	gene:fgenesh1_pm.C_scaffold_1000227	1:1033693-1034821	Sue1	Sue16	NOTEST	0	0	0	0	1	1	no
XLOC_000134	XLOC_000134	gene:scaffold_100297.1	1:1035262-1036672	Sue1	Sue16	NOTEST	0	0	0	0	1	1	no
XLOC_000135	XLOC_000135	gene:scaffold_100301.1	1:1045791-1047663	Sue1	Sue16	NOTEST	0	0	0	0	1	1	no
XLOC_000136	XLOC_000136	PSB27	1:1060335-1061103	Sue1	Sue16	NOTEST	0	0	0	0	1	1	no
XLOC_000137	XLOC_000137	gene:fgenesh2_kg.1__287__AT1G03610.1	1:1063373-1065475	Sue1	Sue16	NOTEST	0	0	0	0	1	1	no
XLOC_000138	XLOC_000138	POR C	1:1070287-1071985	Sue1	Sue16	NOTEST	0	0	0	0	1	1	no
XLOC_000139	XLOC_000139	gene:Al_scaffold_0001_283	1:1082168-1084227	Sue1	Sue16	NOTEST	0	0	0	0	1	1	no
XLOC_000140	XLOC_000140	gene:fgenesh2_kg.1__295__AT1G03700.1	1:1084862-1085992	Sue1	Sue16	NOTEST	0	0	0	0	1	1	no
XLOC_000141	XLOC_000141	gene:Al_scaffold_0001_285	1:1086576-1087371	Sue1	Sue16	NOTEST	0	0	0	0	1	1	no
XLOC_000142	XLOC_000142	gene:fgenesh1_pg.C_scaffold_1000254	1:1090732-1091529	Sue1	Sue16	NOTEST	0	0	0	0	1	1	no
XLOC_000143	XLOC_000143	gene:Al_scaffold_0001_288	1:1092663-1093509	Sue1	Sue16	NOTEST	0	0	0	0	1	1	no
XLOC_000144	XLOC_000144	gene:fgenesh2_kg.1__297__AT1G03710.1	1:1103366-1118360	Sue1	Sue16	NOTEST	0	0	0	0	1	1	no
XLOC_000145	XLOC_000145	gene:scaffold_100324.1	1:1132634-1132911	Sue1	Sue16	NOTEST	0	0	0	0	1	1	no
XLOC_000146	XLOC_000146	CHR9	1:1133297-1138871	Sue1	Sue16	NOTEST	0	0	0	0	1	1	no
XLOC_000147	XLOC_000147	RING1B	1:1140110-1143105	Sue1	Sue16	NOTEST	0	0	0	0	1	1	no
XLOC_000148	XLOC_000148	gene:fgenesh1_pg.C_scaffold_1000266	1:1150183-1150856	Sue1	Sue16	NOTEST	0	0	0	0	1	1	no
XLOC_000149	XLOC_000149	SOM	1:1157233-1158821	Sue1	Sue16	NOTEST	0	0	0	0	1	1	no
XLOC_000150	XLOC_000150	gene:fgenesh1_pm.C_scaffold_1000251	1:1161104-1161766	Sue1	Sue16	NOTEST	0	0	0	0	1	1	no
XLOC_000151	XLOC_000151	gene:scaffold_100336.1	1:1179693-1179961	Sue1	Sue16	NOTEST	0	0	0	0	1	1	no
XLOC_000152	XLOC_000152	CRU2	1:1206243-1208685	Sue1	Sue16	NOTEST	0	0	0	0	1	1	no
XLOC_000153	XLOC_000153	gene:fgenesh2_kg.1__318__AT1G03890.1	1:1209909-1211913	Sue1	Sue16	NOTEST	0	0	0	0	1	1	no
XLOC_000154	XLOC_000154	gene:fgenesh1_pm.C_scaffold_1000259	1:1212124-1217903	Sue1	Sue16	NOTEST	0	0	0	0	1	1	no
XLOC_000155	XLOC_000155	gene:fgenesh1_pg.C_scaffold_1000279	1:1222989-1226762	Sue1	Sue16	NOTEST	0	0	0	0	1	1	no
XLOC_000156	XLOC_000156	gene:fgenesh1_pm.C_scaffold_1000262	1:1228093-1230881	Sue1	Sue16	NOTEST	0	0	0	0	1	1	no
XLOC_000157	XLOC_000157	ADK1	1:1231311-1232984	Sue1	Sue16	NOTEST	0	0	0	0	1	1	no
XLOC_000158	XLOC_000158	gene:fgenesh2_kg.1__326__AT1G03960.1	1:1242177-1246070	Sue1	Sue16	NOTEST	0	0	0	0	1	1	no
XLOC_000159	XLOC_000159	gene:fgenesh2_kg.1__328__AT1G03970.1	1:1248383-1249466	Sue1	Sue16	NOTEST	0	0	0	0	1	1	no
XLOC_000160	XLOC_000160	gene:fgenesh2_kg.1__330__AT1G03990.1	1:1255278-1258138	Sue1	Sue16	NOTEST	0	0	0	0	1	1	no
XLOC_000161	XLOC_000161	ATBARD1	1:1266781-1270463	Sue1	Sue16	NOTEST	0	0	0	0	1	1	no
XLOC_000162	XLOC_000162	gene:fgenesh1_pg.C_scaffold_1000291	1:1270788-1272486	Sue1	Sue16	NOTEST	0	0	0	0	1	1	no
XLOC_000163	XLOC_000163	PRP39	1:1282304-1289844	Sue1	Sue16	NOTEST	0	0	0	0	1	1	no
XLOC_000164	XLOC_000164	IAA10	1:1290106-1291713	Sue1	Sue16	NOTEST	0	0	0	0	1	1	no
XLOC_000165	XLOC_000165	TPR2	1:1304240-1312102	Sue1	Sue16	NOTEST	0	0	0	0	1	1	no
XLOC_000166	XLOC_000166	XIB	1:1317949-1327866	Sue1	Sue16	NOTEST	0	0	0	0	1	1	no
XLOC_000167	XLOC_000167	EIF2 GAMMA	1:1328759-1331080	Sue1	Sue16	NOTEST	0	0	0	0	1	1	no
XLOC_000168	XLOC_000168	YUC9	1:1337831-1339214	Sue1	Sue16	NOTEST	0	0	0	0	1	1	no
XLOC_000169	XLOC_000169	gene:fgenesh2_kg.1__350__AT1G04200.1	1:1343628-1348279	Sue1	Sue16	NOTEST	0	0	0	0	1	1	no
XLOC_000170	XLOC_000170	gene:scaffold_100378.1	1:1348916-1353771	Sue1	Sue16	NOTEST	0	0	0	0	1	1	no
XLOC_000171	XLOC_000171	gene:fgenesh2_kg.1__353__AT1G04230.1	1:1360859-1363452	Sue1	Sue16	NOTEST	0	0	0	0	1	1	no
XLOC_000172	XLOC_000172	AXR3	1:1372252-1374564	Sue1	Sue16	NOTEST	0	0	0	0	1	1	no
XLOC_000173	XLOC_000173	gene:fgenesh2_kg.1__366__AT1G04350.1	1:1409984-1411566	Sue1	Sue16	NOTEST	0	0	0	0	1	1	no
XLOC_000174	XLOC_000174	ATERF14	1:1420213-1420658	Sue1	Sue16	NOTEST	0	0	0	0	1	1	no
XLOC_000175	XLOC_000175	gene:scaffold_100399.1	1:1439294-1441701	Sue1	Sue16	NOTEST	0	0	0	0	1	1	no
XLOC_000176	XLOC_000176	gene:scaffold_100401.1	1:1445025-1445665	Sue1	Sue16	NOTEST	0	0	0	0	1	1	no
XLOC_000177	XLOC_000177	gene:fgenesh2_kg.1__374__AT1G04430.1	1:1447255-1450400	Sue1	Sue16	NOTEST	0	0	0	0	1	1	no
XLOC_000178	XLOC_000178	CKL13	1:1451888-1454829	Sue1	Sue16	NOTEST	0	0	0	0	1	1	no
XLOC_000179	XLOC_000179	gene:fgenesh2_kg.1__377__AT1G04445.1	1:1456420-1456908	Sue1	Sue16	NOTEST	0	0	0	0	1	1	no
XLOC_000180	XLOC_000180	RIC3	1:1457741-1458790	Sue1	Sue16	NOTEST	0	0	0	0	1	1	no
XLOC_000181	XLOC_000181	gene:Al_scaffold_0001_370	1:1462023-1463001	Sue1	Sue16	NOTEST	0	0	0	0	1	1	no
XLOC_000182	XLOC_000182	gene:fgenesh2_kg.1__380__AT1G04480.1	1:1468714-1474862	Sue1	Sue16	NOTEST	0	0	0	0	1	1	no
XLOC_000183	XLOC_000183	MAC3A	1:1481197-1485445	Sue1	Sue16	NOTEST	0	0	0	0	1	1	no
XLOC_000184	XLOC_000184	PDLP2	1:1486415-1488890	Sue1	Sue16	NOTEST	0	0	0	0	1	1	no
XLOC_000185	XLOC_000185	gene:fgenesh2_kg.1__388__AT1G04540.1	1:1492397-1494131	Sue1	Sue16	NOTEST	0	0	0	0	1	1	no
XLOC_000186	XLOC_000186	IAA12	1:1503423-1505121	Sue1	Sue16	NOTEST	0	0	0	0	1	1	no
XLOC_000187	XLOC_000187	gene:fgenesh2_kg.1__391__AT1G04555.1	1:1505516-1507133	Sue1	Sue16	NOTEST	0	0	0	0	1	1	no
XLOC_000188	XLOC_000188	gene:fgenesh2_kg.1__392__AT1G04560.1	1:1508730-1509719	Sue1	Sue16	NOTEST	0	0	0	0	1	1	no
XLOC_000189	XLOC_000189	XIA	1:1528253-1538355	Sue1	Sue16	NOTEST	0	0	0	0	1	1	no
XLOC_000190	XLOC_000190	YUC3	1:1547080-1549262	Sue1	Sue16	NOTEST	0	0	0	0	1	1	no
XLOC_000191	XLOC_000191	LIP2	1:1556155-1558052	Sue1	Sue16	NOTEST	0	0	0	0	1	1	no
XLOC_000192	XLOC_000192	gene:fgenesh2_kg.1__407__AT1G04670.1	1:1575253-1576059	Sue1	Sue16	NOTEST	0	0	0	0	1	1	no
XLOC_000193	XLOC_000193	KAB1	1:1589145-1591403	Sue1	Sue16	NOTEST	0	0	0	0	1	1	no
XLOC_000194	XLOC_000194	gene:fgenesh2_kg.1__410__AT1G04700.1	1:1591930-1596506	Sue1	Sue16	NOTEST	0	0	0	0	1	1	no
XLOC_000195	XLOC_000195	KAT1	1:1600650-1603123	Sue1	Sue16	NOTEST	0	0	0	0	1	1	no
XLOC_000196	XLOC_000196	ATVAMP726	1:1613256-1614545	Sue1	Sue16	NOTEST	0	0	0	0	1	1	no
XLOC_000197	XLOC_000197	gene:fgenesh2_kg.1__418__AT1G04790.1	1:1630830-1634022	Sue1	Sue16	NOTEST	0	0	0	0	1	1	no
XLOC_000198	XLOC_000198	gene:fgenesh2_kg.1__420__AT1G04810.1	1:1637139-1642552	Sue1	Sue16	NOTEST	0	0	0	0	1	1	no
XLOC_000199	XLOC_000199	gene:scaffold_100451.1	1:1642575-1642919	Sue1	Sue16	NOTEST	0	0	0	0	1	1	no
XLOC_000200	XLOC_000200	gene:fgenesh2_kg.1__429__AT1G04900.1	1:1670186-1677627	Sue1	Sue16	NOTEST	0	0	0	0	1	1	no
XLOC_000201	XLOC_000201	TIC20	1:1686279-1687340	Sue1	Sue16	NOTEST	0	0	0	0	1	1	no
XLOC_000202	XLOC_000202	gene:fgenesh2_kg.1__434__AT1G04945.2	1:1687706-1689901	Sue1	Sue16	NOTEST	0	0	0	0	1	1	no
XLOC_000203	XLOC_000203	gene:scaffold_100467.1	1:1702394-1704802	Sue1	Sue16	NOTEST	0	0	0	0	1	1	no
XLOC_000204	XLOC_000204	gene:fgenesh2_kg.1__445__AT1G05000.1	1:1719898-1723157	Sue1	Sue16	NOTEST	0	0	0	0	1	1	no
XLOC_000205	XLOC_000205	gene:fgenesh1_pm.C_scaffold_1000367	1:1723732-1724749	Sue1	Sue16	NOTEST	0	0	0	0	1	1	no
XLOC_000206	XLOC_000206	gene:fgenesh2_kg.1__453__AT1G05080.1	1:1751400-1752865	Sue1	Sue16	NOTEST	0	0	0	0	1	1	no
XLOC_000207	XLOC_000207	gene:scaffold_100484.1	1:1757510-1757800	Sue1	Sue16	NOTEST	0	0	0	0	1	1	no
XLOC_000208	XLOC_000208	gene:fgenesh2_kg.1__454__AT4G20720.1	1:1758465-1761123	Sue1	Sue16	NOTEST	0	0	0	0	1	1	no
XLOC_000209	XLOC_000209	MAPKKK18	1:1766690-1767966	Sue1	Sue16	NOTEST	0	0	0	0	1	1	no
XLOC_000210	XLOC_000210	gene:fgenesh2_kg.1__458__AT1G05140.1	1:1778672-1780098	Sue1	Sue16	NOTEST	0	0	0	0	1	1	no
XLOC_000211	XLOC_000211	ATGLR3.4	1:1802085-1807735	Sue1	Sue16	NOTEST	0	0	0	0	1	1	no
XLOC_000212	XLOC_000212	gene:fgenesh2_kg.1__470__AT1G05210.1	1:1807856-1808902	Sue1	Sue16	NOTEST	0	0	0	0	1	1	no
XLOC_000213	XLOC_000213	gene:fgenesh2_kg.1__472__AT1G05220.2	1:1809403-1811227	Sue1	Sue16	NOTEST	0	0	0	0	1	1	no
XLOC_000214	XLOC_000214	gene:Al_scaffold_0001_457	1:1821174-1822376	Sue1	Sue16	NOTEST	0	0	0	0	1	1	no
XLOC_000215	XLOC_000215	RCI3	1:1836651-1838258	Sue1	Sue16	NOTEST	0	0	0	0	1	1	no
XLOC_000216	XLOC_000216	gene:scaffold_100507.1	1:1851622-1851839	Sue1	Sue16	NOTEST	0	0	0	0	1	1	no
XLOC_000217	XLOC_000217	gene:scaffold_100511.1	1:1868053-1868498	Sue1	Sue16	NOTEST	0	0	0	0	1	1	no
XLOC_000218	XLOC_000218	gene:fgenesh1_pm.C_scaffold_1000404	1:1873859-1875534	Sue1	Sue16	NOTEST	0	0	0	0	1	1	no
XLOC_000219	XLOC_000219	gene:scaffold_100515.1	1:1878465-1880897	Sue1	Sue16	NOTEST	0	0	0	0	1	1	no
XLOC_000220	XLOC_000220	gene:fgenesh2_kg.1__493__AT1G05380.2	1:1892504-1898317	Sue1	Sue16	NOTEST	0	0	0	0	1	1	no
XLOC_000221	XLOC_000221	gene:fgenesh2_kg.1__497__AT1G05410.1	1:1906639-1909128	Sue1	Sue16	NOTEST	0	0	0	0	1	1	no
XLOC_000222	XLOC_000222	gene:fgenesh2_kg.1__500__AT1G05450.2	1:1922175-1923449	Sue1	Sue16	NOTEST	0	0	0	0	1	1	no
XLOC_000223	XLOC_000223	gene:Al_scaffold_0001_482	1:1930837-1931802	Sue1	Sue16	NOTEST	0	0	0	0	1	1	no
XLOC_000224	XLOC_000224	SYTE	1:1952719-1956837	Sue1	Sue16	NOTEST	0	0	0	0	1	1	no
XLOC_000225	XLOC_000225	gene:fgenesh2_kg.1__505__AT1G05510.1	1:1957144-1958440	Sue1	Sue16	NOTEST	0	0	0	0	1	1	no
XLOC_000226	XLOC_000226	gene:fgenesh2_kg.1__508__AT1G05540.1	1:1967625-1969118	Sue1	Sue16	NOTEST	0	0	0	0	1	1	no
XLOC_000227	XLOC_000227	gene:Al_scaffold_0001_490	1:1973288-1974312	Sue1	Sue16	NOTEST	0	0	0	0	1	1	no
XLOC_000228	XLOC_000228	HEXO2	1:2000582-2002994	Sue1	Sue16	NOTEST	0	0	0	0	1	1	no
XLOC_000229	XLOC_000229	gene:fgenesh2_kg.1__516__AT1G05600.1	1:2003302-2004854	Sue1	Sue16	NOTEST	0	0	0	0	1	1	no
XLOC_000230	XLOC_000230	URH2	1:2011148-2013447	Sue1	Sue16	NOTEST	0	0	0	0	1	1	no
XLOC_000231	XLOC_000231	AT5PTASE13	1:2014051-2019143	Sue1	Sue16	NOTEST	0	0	0	0	1	1	no
XLOC_000232	XLOC_000232	BT3	1:2042828-2044321	Sue1	Sue16	NOTEST	0	0	0	0	1	1	no
XLOC_000233	XLOC_000233	gene:scaffold_100556.1	1:2051906-2052819	Sue1	Sue16	NOTEST	0	0	0	0	1	1	no
XLOC_000234	XLOC_000234	gene:fgenesh2_kg.1__534__AT1G05730.1	1:2054327-2056016	Sue1	Sue16	NOTEST	0	0	0	0	1	1	no
XLOC_000235	XLOC_000235	gene:Al_scaffold_0001_512	1:2056505-2057177	Sue1	Sue16	NOTEST	0	0	0	0	1	1	no
XLOC_000236	XLOC_000236	PDE247	1:2057826-2061057	Sue1	Sue16	NOTEST	0	0	0	0	1	1	no
XLOC_000237	XLOC_000237	gene:fgenesh2_kg.1__538__AT1G05780.1	1:2061724-2063217	Sue1	Sue16	NOTEST	0	0	0	0	1	1	no
XLOC_000238	XLOC_000238	gene:fgenesh1_pm.C_scaffold_1000440	1:2064131-2072984	Sue1	Sue16	NOTEST	0	0	0	0	1	1	no
XLOC_000239	XLOC_000239	DGL	1:2078000-2079437	Sue1	Sue16	NOTEST	0	0	0	0	1	1	no
XLOC_000240	XLOC_000240	gene:fgenesh2_kg.1__542__AT1G05805.1	1:2085325-2088362	Sue1	Sue16	NOTEST	0	0	0	0	1	1	no
XLOC_000241	XLOC_000241	ARA	1:2089001-2090032	Sue1	Sue16	NOTEST	0	0	0	0	1	1	no
XLOC_000242	XLOC_000242	SPPL5	1:2090433-2094558	Sue1	Sue16	NOTEST	0	0	0	0	1	1	no
XLOC_000243	XLOC_000243	ATX2	1:2095257-2103619	Sue1	Sue16	NOTEST	0	0	0	0	1	1	no
XLOC_000244	XLOC_000244	gene:fgenesh2_kg.1__551__AT1G05860.1	1:2110142-2112118	Sue1	Sue16	NOTEST	0	0	0	0	1	1	no
XLOC_000245	XLOC_000245	ATARI12	1:2116674-2119489	Sue1	Sue16	NOTEST	0	0	0	0	1	1	no
XLOC_000246	XLOC_000246	ARI5	1:2120423-2125210	Sue1	Sue16	NOTEST	0	0	0	0	1	1	no
XLOC_000247	XLOC_000247	gene:fgenesh2_kg.1__557__AT1G05894.1	1:2125511-2126926	Sue1	Sue16	NOTEST	0	0	0	0	1	1	no
XLOC_000248	XLOC_000248	ATNTH2	1:2130928-2133710	Sue1	Sue16	NOTEST	0	0	0	0	1	1	no
XLOC_000249	XLOC_000249	gene:fgenesh2_kg.1__560__AT1G05910.1	1:2134255-2140940	Sue1	Sue16	NOTEST	0	0	0	0	1	1	no
XLOC_000250	XLOC_000250	gene:fgenesh1_pm.C_scaffold_1000455	1:2141526-2142369	Sue1	Sue16	NOTEST	0	0	0	0	1	1	no
XLOC_000251	XLOC_000251	gene:fgenesh1_pm.C_scaffold_1000456	1:2143665-2145385	Sue1	Sue16	NOTEST	0	0	0	0	1	1	no
XLOC_000252	XLOC_000252	RHS1	1:2162731-2163225	Sue1	Sue16	NOTEST	0	0	0	0	1	1	no
XLOC_000253	XLOC_000253	gene:Al_scaffold_0001_538	1:2167162-2167549	Sue1	Sue16	NOTEST	0	0	0	0	1	1	no
XLOC_000254	XLOC_000254	gene:fgenesh1_pm.C_scaffold_1000461	1:2168592-2170137	Sue1	Sue16	NOTEST	0	0	0	0	1	1	no
XLOC_000255	XLOC_000255	gene:fgenesh2_kg.1__569__AT1G06030.1	1:2170951-2172201	Sue1	Sue16	NOTEST	0	0	0	0	1	1	no
XLOC_000256	XLOC_000256	gene:fgenesh2_kg.1__572__AT1G06060.1	1:2176789-2178729	Sue1	Sue16	NOTEST	0	0	0	0	1	1	no
XLOC_000257	XLOC_000257	ADS1	1:2187358-2189650	Sue1	Sue16	NOTEST	0	0	0	0	1	1	no
XLOC_000258	XLOC_000258	gene:fgenesh2_kg.1__575__AT1G06090.1	1:2191038-2192656	Sue1	Sue16	NOTEST	0	0	0	0	1	1	no
XLOC_000259	XLOC_000259	gene:Al_scaffold_0001_547	1:2197219-2198608	Sue1	Sue16	NOTEST	0	0	0	0	1	1	no
XLOC_000260	XLOC_000260	gene:fgenesh2_kg.1__583__AT1G06140.1	1:2208538-2210215	Sue1	Sue16	NOTEST	0	0	0	0	1	1	no
XLOC_000261	XLOC_000261	ORA59	1:2225279-2226130	Sue1	Sue16	NOTEST	0	0	0	0	1	1	no
XLOC_000262	XLOC_000262	ATMYB13	1:2235480-2237250	Sue1	Sue16	NOTEST	0	0	0	0	1	1	no
XLOC_000263	XLOC_000263	gene:scaffold_100611.1	1:2239666-2240891	Sue1	Sue16	NOTEST	0	0	0	0	1	1	no
XLOC_000264	XLOC_000264	gene:fgenesh1_pm.C_scaffold_1000479	1:2248767-2250182	Sue1	Sue16	NOTEST	0	0	0	0	1	1	no
XLOC_000265	XLOC_000265	gene:fgenesh2_kg.1__596__AT5G25230.1	1:2251832-2255907	Sue1	Sue16	NOTEST	0	0	0	0	1	1	no
XLOC_000266	XLOC_000266	CLE3	1:2261070-2261362	Sue1	Sue16	NOTEST	0	0	0	0	1	1	no
XLOC_000267	XLOC_000267	GTE4	1:2263099-2265674	Sue1	Sue16	NOTEST	0	0	0	0	1	1	no
XLOC_000268	XLOC_000268	gene:fgenesh2_kg.1__598__AT1G06240.1	1:2266874-2270412	Sue1	Sue16	NOTEST	0	0	0	0	1	1	no
XLOC_000269	XLOC_000269	gene:scaffold_100621.1	1:2271973-2273124	Sue1	Sue16	NOTEST	0	0	0	0	1	1	no
XLOC_000270	XLOC_000270	ACX3	1:2283797-2287776	Sue1	Sue16	NOTEST	0	0	0	0	1	1	no
XLOC_000271	XLOC_000271	ACX6	1:2290549-2293916	Sue1	Sue16	NOTEST	0	0	0	0	1	1	no
XLOC_000272	XLOC_000272	gene:Al_scaffold_0001_572	1:2294218-2295040	Sue1	Sue16	NOTEST	0	0	0	0	1	1	no
XLOC_000273	XLOC_000273	gene:scaffold_100634.1	1:2310553-2311337	Sue1	Sue16	NOTEST	0	0	0	0	1	1	no
XLOC_000274	XLOC_000274	GSK1	1:2312368-2316292	Sue1	Sue16	NOTEST	0	0	0	0	1	1	no
XLOC_000275	XLOC_000275	ATTPS7	1:2321112-2324444	Sue1	Sue16	NOTEST	0	0	0	0	1	1	no
XLOC_000276	XLOC_000276	gene:fgenesh2_kg.1__615__AT1G06420.1	1:2324678-2325304	Sue1	Sue16	NOTEST	0	0	0	0	1	1	no
XLOC_000277	XLOC_000277	gene:scaffold_100642.1	1:2331777-2332886	Sue1	Sue16	NOTEST	0	0	0	0	1	1	no
XLOC_000278	XLOC_000278	gene:scaffold_100644.1	1:2336388-2339527	Sue1	Sue16	NOTEST	0	0	0	0	1	1	no
XLOC_000279	XLOC_000279	ATGSL07	1:2347290-2357835	Sue1	Sue16	NOTEST	0	0	0	0	1	1	no
XLOC_000280	XLOC_000280	gene:scaffold_100647.1	1:2359142-2359602	Sue1	Sue16	NOTEST	0	0	0	0	1	1	no
XLOC_000281	XLOC_000281	gene:scaffold_100649.1	1:2361377-2362684	Sue1	Sue16	NOTEST	0	0	0	0	1	1	no
XLOC_000282	XLOC_000282	gene:Al_scaffold_0001_598	1:2378449-2382545	Sue1	Sue16	NOTEST	0	0	0	0	1	1	no
XLOC_000283	XLOC_000283	gene:Al_scaffold_0001_601	1:2397661-2400348	Sue1	Sue16	NOTEST	0	0	0	0	1	1	no
XLOC_000284	XLOC_000284	gene:Al_scaffold_0001_602	1:2401114-2402497	Sue1	Sue16	NOTEST	0	0	0	0	1	1	no
XLOC_000285	XLOC_000285	gene:fgenesh2_kg.1__638__AT1G06650.2	1:2403369-2406714	Sue1	Sue16	NOTEST	0	0	0	0	1	1	no
XLOC_000286	XLOC_000286	NIH	1:2409839-2416611	Sue1	Sue16	NOTEST	0	0	0	0	1	1	no
XLOC_000287	XLOC_000287	PSBP-1	1:2417061-2418597	Sue1	Sue16	NOTEST	0	0	0	0	1	1	no
XLOC_000288	XLOC_000288	gene:scaffold_100669.1	1:2437946-2440415	Sue1	Sue16	NOTEST	0	0	0	0	1	1	no
XLOC_000289	XLOC_000289	gene:fgenesh2_kg.1__651__AT1G06750.1	1:2444505-2446736	Sue1	Sue16	NOTEST	0	0	0	0	1	1	no
XLOC_000290	XLOC_000290	GAUT6	1:2454158-2457733	Sue1	Sue16	NOTEST	0	0	0	0	1	1	no
XLOC_000291	XLOC_000291	gene:Al_scaffold_0001_618	1:2458481-2460111	Sue1	Sue16	NOTEST	0	0	0	0	1	1	no
XLOC_000292	XLOC_000292	gene:fgenesh1_pg.C_scaffold_1000545	1:2466562-2466871	Sue1	Sue16	NOTEST	0	0	0	0	1	1	no
XLOC_000293	XLOC_000293	gene:fgenesh2_kg.1__659__AT1G06830.1	1:2470682-2471180	Sue1	Sue16	NOTEST	0	0	0	0	1	1	no
XLOC_000294	XLOC_000294	AtbZIP52	1:2479286-2480524	Sue1	Sue16	NOTEST	0	0	0	0	1	1	no
XLOC_000295	XLOC_000295	gene:fgenesh2_kg.1__663__AT1G06870.1	1:2482555-2485008	Sue1	Sue16	NOTEST	0	0	0	0	1	1	no
XLOC_000296	XLOC_000296	TRFL7	1:2495431-2497155	Sue1	Sue16	NOTEST	0	0	0	0	1	1	no
XLOC_000297	XLOC_000297	gene:fgenesh1_pg.C_scaffold_1000553	1:2501085-2501697	Sue1	Sue16	NOTEST	0	0	0	0	1	1	no
XLOC_000298	XLOC_000298	gene:fgenesh2_kg.1__668__AT1G06930.1	1:2503682-2504675	Sue1	Sue16	NOTEST	0	0	0	0	1	1	no
XLOC_000299	XLOC_000299	gene:scaffold_100694.1	1:2517995-2519616	Sue1	Sue16	NOTEST	0	0	0	0	1	1	no
XLOC_000300	XLOC_000300	CHX14	1:2520145-2522884	Sue1	Sue16	NOTEST	0	0	0	0	1	1	no
XLOC_000301	XLOC_000301	gene:fgenesh1_pm.C_scaffold_1000544	1:2545022-2546698	Sue1	Sue16	NOTEST	0	0	0	0	1	1	no
XLOC_000302	XLOC_000302	gene:fgenesh2_kg.1__678__AT1G07010.1	1:2554128-2556623	Sue1	Sue16	NOTEST	0	0	0	0	1	1	no
XLOC_000303	XLOC_000303	gene:scaffold_100703.1	1:2557786-2564579	Sue1	Sue16	NOTEST	0	0	0	0	1	1	no
XLOC_000304	XLOC_000304	gene:fgenesh2_kg.1__683__AT1G07070.1	1:2583070-2584240	Sue1	Sue16	NOTEST	0	0	0	0	1	1	no
XLOC_000305	XLOC_000305	gene:fgenesh2_kg.1__684__AT1G07080.1	1:2584457-2586882	Sue1	Sue16	NOTEST	0	0	0	0	1	1	no
XLOC_000306	XLOC_000306	STN1	1:2603900-2604417	Sue1	Sue16	NOTEST	0	0	0	0	1	1	no
XLOC_000307	XLOC_000307	gene:fgenesh1_pg.C_scaffold_1000580	1:2618016-2620047	Sue1	Sue16	NOTEST	0	0	0	0	1	1	no
XLOC_000308	XLOC_000308	ATNDI1	1:2637584-2640073	Sue1	Sue16	NOTEST	0	0	0	0	1	1	no
XLOC_000309	XLOC_000309	gene:scaffold_100726.1	1:2647196-2648497	Sue1	Sue16	NOTEST	0	0	0	0	1	1	no
XLOC_000310	XLOC_000310	UGT71C5	1:2655214-2656829	Sue1	Sue16	NOTEST	0	0	0	0	1	1	no
XLOC_000311	XLOC_000311	UGT71C4	1:2657646-2659129	Sue1	Sue16	NOTEST	0	0	0	0	1	1	no
XLOC_000312	XLOC_000312	gene:fgenesh2_kg.1__699__AT1G07280.1	1:2670241-2673098	Sue1	Sue16	NOTEST	0	0	0	0	1	1	no
XLOC_000313	XLOC_000313	RPL4	1:2682028-2683365	Sue1	Sue16	NOTEST	0	0	0	0	1	1	no
XLOC_000314	XLOC_000314	gene:fgenesh2_kg.1__707__AT1G07330.1	1:2684016-2686576	Sue1	Sue16	NOTEST	0	0	0	0	1	1	no
XLOC_000315	XLOC_000315	ATSTP2	1:2687903-2689761	Sue1	Sue16	NOTEST	0	0	0	0	1	1	no
XLOC_000316	XLOC_000316	PCNA1	1:2696272-2697544	Sue1	Sue16	NOTEST	0	0	0	0	1	1	no
XLOC_000317	XLOC_000317	gene:Al_scaffold_0001_682	1:2703406-2704776	Sue1	Sue16	NOTEST	0	0	0	0	1	1	no
XLOC_000318	XLOC_000318	AtRLP1	1:2708278-2713026	Sue1	Sue16	NOTEST	0	0	0	0	1	1	no
XLOC_000319	XLOC_000319	ATRABA2B	1:2715843-2716737	Sue1	Sue16	NOTEST	0	0	0	0	1	1	no
XLOC_000320	XLOC_000320	ATSMO2	1:2717591-2719876	Sue1	Sue16	NOTEST	0	0	0	0	1	1	no
XLOC_000321	XLOC_000321	gene:fgenesh2_kg.1__722__AT1G07460.1	1:2733205-2733978	Sue1	Sue16	NOTEST	0	0	0	0	1	1	no
XLOC_000322	XLOC_000322	gene:fgenesh2_kg.1__725__AT1G07480.2	1:2734410-2737613	Sue1	Sue16	NOTEST	0	0	0	0	1	1	no
XLOC_000323	XLOC_000323	gene:scaffold_100754.1	1:2738914-2739375	Sue1	Sue16	NOTEST	0	0	0	0	1	1	no
XLOC_000324	XLOC_000324	gene:fgenesh2_kg.1__729__AT1G07485.1	1:2745717-2746372	Sue1	Sue16	NOTEST	0	0	0	0	1	1	no
XLOC_000325	XLOC_000325	ftsh10	1:2751072-2754808	Sue1	Sue16	NOTEST	0	0	0	0	1	1	no
XLOC_000326	XLOC_000326	PLL5	1:2796461-2799061	Sue1	Sue16	NOTEST	0	0	0	0	1	1	no
XLOC_000327	XLOC_000327	gene:fgenesh2_kg.1__747__AT1G07820.2	1:2816664-2817146	Sue1	Sue16	NOTEST	0	0	0	0	1	1	no
XLOC_000328	XLOC_000328	gene:fgenesh2_kg.1__749__AT1G07680.1	1:2835234-2836446	Sue1	Sue16	NOTEST	0	0	0	0	1	1	no
XLOC_000329	XLOC_000329	gene:fgenesh1_pg.C_scaffold_1000622	1:2837363-2838278	Sue1	Sue16	NOTEST	0	0	0	0	1	1	no
XLOC_000330	XLOC_000330	gene:Al_scaffold_0001_713	1:2839702-2840699	Sue1	Sue16	NOTEST	0	0	0	0	1	1	no
XLOC_000331	XLOC_000331	gene:Al_scaffold_0001_714	1:2843497-2843647	Sue1	Sue16	NOTEST	0	0	0	0	1	1	no
XLOC_000332	XLOC_000332	gene:scaffold_100779.1	1:2844067-2847892	Sue1	Sue16	NOTEST	0	0	0	0	1	1	no
XLOC_000333	XLOC_000333	gene:scaffold_100786.1	1:2868927-2869264	Sue1	Sue16	NOTEST	0	0	0	0	1	1	no
XLOC_000334	XLOC_000334	gene:scaffold_100787.1	1:2871859-2872190	Sue1	Sue16	NOTEST	0	0	0	0	1	1	no
XLOC_000335	XLOC_000335	gene:scaffold_100788.1	1:2873225-2873559	Sue1	Sue16	NOTEST	0	0	0	0	1	1	no
XLOC_000336	XLOC_000336	gene:scaffold_100790.1	1:2876335-2876663	Sue1	Sue16	NOTEST	0	0	0	0	1	1	no
XLOC_000337	XLOC_000337	HTB1	1:2883095-2883775	Sue1	Sue16	NOTEST	0	0	0	0	1	1	no
XLOC_000338	XLOC_000338	gene:fgenesh2_kg.1__766__AT1G07795.1	1:2884359-2885025	Sue1	Sue16	NOTEST	0	0	0	0	1	1	no
XLOC_000339	XLOC_000339	gene:fgenesh2_kg.1__767__AT1G07810.1	1:2885390-2889825	Sue1	Sue16	NOTEST	0	0	0	0	1	1	no
XLOC_000340	XLOC_000340	gene:fgenesh2_kg.1__769__AT1G07830.1	1:2891529-2892780	Sue1	Sue16	NOTEST	0	0	0	0	1	1	no
XLOC_000341	XLOC_000341	gene:scaffold_100798.1	1:2893488-2895340	Sue1	Sue16	NOTEST	0	0	0	0	1	1	no
XLOC_000342	XLOC_000342	gene:Al_scaffold_0001_734	1:2895652-2897404	Sue1	Sue16	NOTEST	0	0	0	0	1	1	no
XLOC_000343	XLOC_000343	gene:fgenesh2_kg.1__778__AT1G07890.1	1:2909270-2911642	Sue1	Sue16	NOTEST	0	0	0	0	1	1	no
XLOC_000344	XLOC_000344	LBD1	1:2916187-2917172	Sue1	Sue16	NOTEST	0	0	0	0	1	1	no
XLOC_000345	XLOC_000345	gene:fgenesh1_pm.C_scaffold_1000624	1:2918048-2919198	Sue1	Sue16	NOTEST	0	0	0	0	1	1	no
XLOC_000346	XLOC_000346	gene:fgenesh2_kg.1__786__AT1G07910.1	1:2922040-2930145	Sue1	Sue16	NOTEST	0	0	0	0	1	1	no
XLOC_000347	XLOC_000347	gene:fgenesh2_kg.1__791__AT1G07930.1	1:2931228-2932842	Sue1	Sue16	NOTEST	0	0	0	0	1	1	no
XLOC_000348	XLOC_000348	ATPDIL5-1	1:2952467-2954337	Sue1	Sue16	NOTEST	0	0	0	0	1	1	no
XLOC_000349	XLOC_000349	gene:fgenesh2_kg.1__804__AT1G07985.1	1:2960273-2960887	Sue1	Sue16	NOTEST	0	0	0	0	1	1	no
XLOC_000350	XLOC_000350	gene:scaffold_100816.1	1:2962170-2968091	Sue1	Sue16	NOTEST	0	0	0	0	1	1	no
XLOC_000351	XLOC_000351	gene:scaffold_100820.1	1:2980431-2980809	Sue1	Sue16	NOTEST	0	0	0	0	1	1	no
XLOC_000352	XLOC_000352	ATNRT2:1	1:3016474-3018254	Sue1	Sue16	NOTEST	0	0	0	0	1	1	no
XLOC_000353	XLOC_000353	gene:fgenesh1_pg.C_scaffold_1000665	1:3024379-3026615	Sue1	Sue16	NOTEST	0	0	0	0	1	1	no
XLOC_000354	XLOC_000354	ATVPS41	1:3072956-3078804	Sue1	Sue16	NOTEST	0	0	0	0	1	1	no
XLOC_000355	XLOC_000355	EMB142	1:3094499-3110377	Sue1	Sue16	NOTEST	0	0	0	0	1	1	no
XLOC_000356	XLOC_000356	gene:fgenesh2_kg.1__843__AT1G08280.1	1:3113742-3115176	Sue1	Sue16	NOTEST	0	0	0	0	1	1	no
XLOC_000357	XLOC_000357	gene:fgenesh2_kg.1__845__AT1G08300.1	1:3122032-3124257	Sue1	Sue16	NOTEST	0	0	0	0	1	1	no
XLOC_000358	XLOC_000358	gene:Al_scaffold_0001_788	1:3125266-3125773	Sue1	Sue16	NOTEST	0	0	0	0	1	1	no
XLOC_000359	XLOC_000359	gene:Al_scaffold_0001_789	1:3126440-3127644	Sue1	Sue16	NOTEST	0	0	0	0	1	1	no
XLOC_000360	XLOC_000360	gene:fgenesh2_kg.1__849__AT1G08340.1	1:3139673-3141445	Sue1	Sue16	NOTEST	0	0	0	0	1	1	no
XLOC_000361	XLOC_000361	gene:scaffold_100861.1	1:3145092-3146636	Sue1	Sue16	NOTEST	0	0	0	0	1	1	no
XLOC_000362	XLOC_000362	DCP1	1:3147186-3149632	Sue1	Sue16	NOTEST	0	0	0	0	1	1	no
XLOC_000363	XLOC_000363	gene:fgenesh2_kg.1__854__AT1G08390.1	1:3151214-3152322	Sue1	Sue16	NOTEST	0	0	0	0	1	1	no
XLOC_000364	XLOC_000364	gene:scaffold_100866.1	1:3156187-3159129	Sue1	Sue16	NOTEST	0	0	0	0	1	1	no
XLOC_000365	XLOC_000365	BSL2	1:3159913-3166472	Sue1	Sue16	NOTEST	0	0	0	0	1	1	no
XLOC_000366	XLOC_000366	ALMT1	1:3168320-3170616	Sue1	Sue16	NOTEST	0	0	0	0	1	1	no
XLOC_000367	XLOC_000367	gene:fgenesh1_pg.C_scaffold_1000697	1:3172990-3175276	Sue1	Sue16	NOTEST	0	0	0	0	1	1	no
XLOC_000368	XLOC_000368	HDA08	1:3190639-3192773	Sue1	Sue16	NOTEST	0	0	0	0	1	1	no
XLOC_000369	XLOC_000369	YAB2	1:3194120-3198060	Sue1	Sue16	NOTEST	0	0	0	0	1	1	no
XLOC_000370	XLOC_000370	gene:scaffold_100875.1	1:3203294-3204348	Sue1	Sue16	NOTEST	0	0	0	0	1	1	no
XLOC_000371	XLOC_000371	ENODL18	1:3208094-3209261	Sue1	Sue16	NOTEST	0	0	0	0	1	1	no
XLOC_000372	XLOC_000372	ALB1	1:3215961-3220356	Sue1	Sue16	NOTEST	0	0	0	0	1	1	no
XLOC_000373	XLOC_000373	gene:fgenesh1_pm.C_scaffold_1000684	1:3220787-3222368	Sue1	Sue16	NOTEST	0	0	0	0	1	1	no
XLOC_000374	XLOC_000374	SIGB	1:3222804-3226110	Sue1	Sue16	NOTEST	0	0	0	0	1	1	no
XLOC_000375	XLOC_000375	NPQ1	1:3226202-3228843	Sue1	Sue16	NOTEST	0	0	0	0	1	1	no
XLOC_000376	XLOC_000376	gene:fgenesh2_kg.1__874__AT1G08570.1	1:3232152-3234024	Sue1	Sue16	NOTEST	0	0	0	0	1	1	no
XLOC_000377	XLOC_000377	gene:fgenesh2_kg.1__877__AT1G08590.1	1:3238224-3241665	Sue1	Sue16	NOTEST	0	0	0	0	1	1	no
XLOC_000378	XLOC_000378	ATRX	1:3245846-3254826	Sue1	Sue16	NOTEST	0	0	0	0	1	1	no
XLOC_000379	XLOC_000379	PKDM7D	1:3259164-3265112	Sue1	Sue16	NOTEST	0	0	0	0	1	1	no
XLOC_000380	XLOC_000380	PPCK1	1:3274380-3275449	Sue1	Sue16	NOTEST	0	0	0	0	1	1	no
XLOC_000381	XLOC_000381	gene:scaffold_100896.1	1:3284227-3285317	Sue1	Sue16	NOTEST	0	0	0	0	1	1	no
XLOC_000382	XLOC_000382	ZIGA4	1:3288724-3295143	Sue1	Sue16	NOTEST	0	0	0	0	1	1	no
XLOC_000383	XLOC_000383	gene:fgenesh1_pm.C_scaffold_1000703	1:3299487-3300769	Sue1	Sue16	NOTEST	0	0	0	0	1	1	no
XLOC_000384	XLOC_000384	EDR1	1:3301298-3316056	Sue1	Sue16	NOTEST	0	0	0	0	1	1	no
XLOC_000385	XLOC_000385	gene:scaffold_100904.1	1:3316705-3320123	Sue1	Sue16	NOTEST	0	0	0	0	1	1	no
XLOC_000386	XLOC_000386	gene:fgenesh2_kg.1__903__AT1G08760.1	1:3321453-3324751	Sue1	Sue16	NOTEST	0	0	0	0	1	1	no
XLOC_000387	XLOC_000387	PRA1.E	1:3325065-3325738	Sue1	Sue16	NOTEST	0	0	0	0	1	1	no
XLOC_000388	XLOC_000388	gene:Al_scaffold_0001_838	1:3330899-3331595	Sue1	Sue16	NOTEST	0	0	0	0	1	1	no
XLOC_000389	XLOC_000389	CSD1	1:3348673-3350366	Sue1	Sue16	NOTEST	0	0	0	0	1	1	no
XLOC_000390	XLOC_000390	gene:fgenesh2_kg.1__912__AT1G08845.1	1:3360589-3362171	Sue1	Sue16	NOTEST	0	0	0	0	1	1	no
XLOC_000391	XLOC_000391	BON3	1:3363712-3367845	Sue1	Sue16	NOTEST	0	0	0	0	1	1	no
XLOC_000392	XLOC_000392	gene:fgenesh2_kg.1__915__AT1G08890.1	1:3370500-3375516	Sue1	Sue16	NOTEST	0	0	0	0	1	1	no
XLOC_000393	XLOC_000393	gene:fgenesh2_kg.1__918__AT1G08900.2	1:3375808-3379922	Sue1	Sue16	NOTEST	0	0	0	0	1	1	no
XLOC_000394	XLOC_000394	gene:fgenesh2_kg.1__919__AT1G08910.1	1:3380993-3386688	Sue1	Sue16	NOTEST	0	0	0	0	1	1	no
XLOC_000395	XLOC_000395	ESL1	1:3392831-3396198	Sue1	Sue16	NOTEST	0	0	0	0	1	1	no
XLOC_000396	XLOC_000396	ERD6	1:3399135-3402522	Sue1	Sue16	NOTEST	0	0	0	0	1	1	no
XLOC_000397	XLOC_000397	gene:fgenesh1_pg.C_scaffold_1000741	1:3403037-3404481	Sue1	Sue16	NOTEST	0	0	0	0	1	1	no
XLOC_000398	XLOC_000398	CAX11	1:3406454-3408719	Sue1	Sue16	NOTEST	0	0	0	0	1	1	no
XLOC_000399	XLOC_000399	HAP5C	1:3409372-3411144	Sue1	Sue16	NOTEST	0	0	0	0	1	1	no
XLOC_000400	XLOC_000400	ATAMI1	1:3411222-3413521	Sue1	Sue16	NOTEST	0	0	0	0	1	1	no
XLOC_000401	XLOC_000401	PGSIP5	1:3416199-3418438	Sue1	Sue16	NOTEST	0	0	0	0	1	1	no
XLOC_000402	XLOC_000402	ANP1	1:3418764-3423189	Sue1	Sue16	NOTEST	0	0	0	0	1	1	no
XLOC_000403	XLOC_000403	gene:scaffold_100931.1	1:3436590-3436793	Sue1	Sue16	NOTEST	0	0	0	0	1	1	no
XLOC_000404	XLOC_000404	gene:fgenesh2_kg.1__937__AT1G09040.1	1:3442582-3453997	Sue1	Sue16	NOTEST	0	0	0	0	1	1	no
XLOC_000405	XLOC_000405	SRC2	1:3463480-3464698	Sue1	Sue16	NOTEST	0	0	0	0	1	1	no
XLOC_000406	XLOC_000406	ATRBOHB	1:3476036-3479461	Sue1	Sue16	NOTEST	0	0	0	0	1	1	no
XLOC_000407	XLOC_000407	gene:scaffold_100944.1	1:3489810-3492070	Sue1	Sue16	NOTEST	0	0	0	0	1	1	no
XLOC_000408	XLOC_000408	gene:fgenesh2_kg.1__959__AT1G09176.1	1:3509009-3509432	Sue1	Sue16	NOTEST	0	0	0	0	1	1	no
XLOC_000409	XLOC_000409	ATSAR1	1:3509873-3510839	Sue1	Sue16	NOTEST	0	0	0	0	1	1	no
XLOC_000410	XLOC_000410	NAS3	1:3534214-3535455	Sue1	Sue16	NOTEST	0	0	0	0	1	1	no
XLOC_000411	XLOC_000411	gene:fgenesh1_pg.C_scaffold_1000770	1:3536330-3537679	Sue1	Sue16	NOTEST	0	0	0	0	1	1	no
XLOC_000412	XLOC_000412	gene:fgenesh2_kg.1__968__AT1G09250.1	1:3540244-3541129	Sue1	Sue16	NOTEST	0	0	0	0	1	1	no
XLOC_000413	XLOC_000413	IMPA-4	1:3545928-3549331	Sue1	Sue16	NOTEST	0	0	0	0	1	1	no
XLOC_000414	XLOC_000414	gene:fgenesh2_kg.1__975__AT1G09300.1	1:3555387-3559887	Sue1	Sue16	NOTEST	0	0	0	0	1	1	no
XLOC_000415	XLOC_000415	gene:fgenesh2_kg.1__976__AT1G09310.1	1:3560744-3561571	Sue1	Sue16	NOTEST	0	0	0	0	1	1	no
XLOC_000416	XLOC_000416	CRB	1:3567524-3570472	Sue1	Sue16	NOTEST	0	0	0	0	1	1	no
XLOC_000417	XLOC_000417	AtGolS3	1:3574747-3576057	Sue1	Sue16	NOTEST	0	0	0	0	1	1	no
XLOC_000418	XLOC_000418	gene:scaffold_100971.1	1:3576546-3577155	Sue1	Sue16	NOTEST	0	0	0	0	1	1	no
XLOC_000419	XLOC_000419	gene:fgenesh2_kg.1__982__AT1G09370.1	1:3580662-3581202	Sue1	Sue16	NOTEST	0	0	0	0	1	1	no
XLOC_000420	XLOC_000420	gene:fgenesh1_pg.C_scaffold_1000783	1:3588686-3590732	Sue1	Sue16	NOTEST	0	0	0	0	1	1	no
XLOC_000421	XLOC_000421	gene:fgenesh2_kg.1__986__AT1G09410.1	1:3592789-3594783	Sue1	Sue16	NOTEST	0	0	0	0	1	1	no
XLOC_000422	XLOC_000422	ACLA-3	1:3599277-3602788	Sue1	Sue16	NOTEST	0	0	0	0	1	1	no
XLOC_000423	XLOC_000423	gene:fgenesh1_pm.C_scaffold_1000768	1:3606407-3610099	Sue1	Sue16	NOTEST	0	0	0	0	1	1	no
XLOC_000424	XLOC_000424	gene:Al_scaffold_0001_908	1:3611103-3612296	Sue1	Sue16	NOTEST	0	0	0	0	1	1	no
XLOC_000425	XLOC_000425	gene:scaffold_100985.1	1:3615804-3617357	Sue1	Sue16	NOTEST	0	0	0	0	1	1	no
XLOC_000426	XLOC_000426	gene:fgenesh2_kg.1__996__AT1G09490.1	1:3617658-3619450	Sue1	Sue16	NOTEST	0	0	0	0	1	1	no
XLOC_000427	XLOC_000427	gene:fgenesh2_kg.1__999__AT1G09500.1	1:3620388-3622104	Sue1	Sue16	NOTEST	0	0	0	0	1	1	no
XLOC_000428	XLOC_000428	gene:fgenesh2_kg.1__1000__AT1G09510.1	1:3623210-3624741	Sue1	Sue16	NOTEST	0	0	0	0	1	1	no
XLOC_000429	XLOC_000429	PIF3	1:3628643-3631469	Sue1	Sue16	NOTEST	0	0	0	0	1	1	no
XLOC_000430	XLOC_000430	MYB61	1:3637519-3638925	Sue1	Sue16	NOTEST	0	0	0	0	1	1	no
XLOC_000431	XLOC_000431	GLP5	1:3645026-3645770	Sue1	Sue16	NOTEST	0	0	0	0	1	1	no
XLOC_000432	XLOC_000432	gene:fgenesh2_kg.1__1010__AT1G09580.1	1:3655743-3657327	Sue1	Sue16	NOTEST	0	0	0	0	1	1	no
XLOC_000433	XLOC_000433	gene:fgenesh2_kg.1__1011__AT1G09590.1	1:3657568-3658688	Sue1	Sue16	NOTEST	0	0	0	0	1	1	no
XLOC_000434	XLOC_000434	gene:scaffold_100999.1	1:3663008-3663904	Sue1	Sue16	NOTEST	0	0	0	0	1	1	no
XLOC_000435	XLOC_000435	gene:fgenesh2_kg.1__1017__AT1G09640.1	1:3671130-3673779	Sue1	Sue16	NOTEST	0	0	0	0	1	1	no
XLOC_000436	XLOC_000436	gene:scaffold_101004.1	1:3674331-3675490	Sue1	Sue16	NOTEST	0	0	0	0	1	1	no
XLOC_000437	XLOC_000437	gene:fgenesh2_kg.1__1019__AT1G09650.1	1:3676021-3677313	Sue1	Sue16	NOTEST	0	0	0	0	1	1	no
XLOC_000438	XLOC_000438	gene:Al_scaffold_0001_930	1:3683456-3684113	Sue1	Sue16	NOTEST	0	0	0	0	1	1	no
XLOC_000439	XLOC_000439	gene:fgenesh2_kg.1__1026__AT1G09710.1	1:3691608-3695013	Sue1	Sue16	NOTEST	0	0	0	0	1	1	no
XLOC_000440	XLOC_000440	gene:fgenesh2_kg.1__1029__AT1G09740.1	1:3705399-3707359	Sue1	Sue16	NOTEST	0	0	0	0	1	1	no
XLOC_000441	XLOC_000441	gene:fgenesh2_kg.1__1030__AT1G09750.1	1:3708646-3712916	Sue1	Sue16	NOTEST	0	0	0	0	1	1	no
XLOC_000442	XLOC_000442	ATCDC5	1:3713073-3716532	Sue1	Sue16	NOTEST	0	0	0	0	1	1	no
XLOC_000443	XLOC_000443	ATATP-PRT2	1:3727368-3730426	Sue1	Sue16	NOTEST	0	0	0	0	1	1	no
XLOC_000444	XLOC_000444	gene:fgenesh1_pg.C_scaffold_1000828	1:3741505-3742345	Sue1	Sue16	NOTEST	0	0	0	0	1	1	no
XLOC_000445	XLOC_000445	POLD4	1:3743167-3743986	Sue1	Sue16	NOTEST	0	0	0	0	1	1	no
XLOC_000446	XLOC_000446	XBCP3	1:3756614-3760091	Sue1	Sue16	NOTEST	0	0	0	0	1	1	no
XLOC_000447	XLOC_000447	gene:fgenesh1_pm.C_scaffold_1000810	1:3760631-3763315	Sue1	Sue16	NOTEST	0	0	0	0	1	1	no
XLOC_000448	XLOC_000448	gene:fgenesh2_kg.1__1055__AT1G09900.1	1:3773345-3775142	Sue1	Sue16	NOTEST	0	0	0	0	1	1	no
XLOC_000449	XLOC_000449	gene:fgenesh1_pm.C_scaffold_1000813	1:3780000-3780706	Sue1	Sue16	NOTEST	0	0	0	0	1	1	no
XLOC_000450	XLOC_000450	SUT4	1:3806592-3809243	Sue1	Sue16	NOTEST	0	0	0	0	1	1	no
XLOC_000451	XLOC_000451	gene:scaffold_101043.1	1:3812704-3812924	Sue1	Sue16	NOTEST	0	0	0	0	1	1	no
XLOC_000452	XLOC_000452	gene:scaffold_101044.1	1:3815216-3818284	Sue1	Sue16	NOTEST	0	0	0	0	1	1	no
XLOC_000453	XLOC_000453	gene:Al_scaffold_0001_968	1:3819529-3820265	Sue1	Sue16	NOTEST	0	0	0	0	1	1	no
XLOC_000454	XLOC_000454	gene:fgenesh1_pg.C_scaffold_1000849	1:3833826-3835804	Sue1	Sue16	NOTEST	0	0	0	0	1	1	no
XLOC_000455	XLOC_000455	gene:scaffold_101049.1	1:3840272-3842690	Sue1	Sue16	NOTEST	0	0	0	0	1	1	no
XLOC_000456	XLOC_000456	gene:scaffold_101050.1	1:3845187-3847924	Sue1	Sue16	NOTEST	0	0	0	0	1	1	no
XLOC_000457	XLOC_000457	gene:scaffold_101052.1	1:3855252-3857894	Sue1	Sue16	NOTEST	0	0	0	0	1	1	no
XLOC_000458	XLOC_000458	AAP8	1:3858664-3861532	Sue1	Sue16	NOTEST	0	0	0	0	1	1	no
XLOC_000459	XLOC_000459	ERG28	1:3865518-3868513	Sue1	Sue16	NOTEST	0	0	0	0	1	1	no
XLOC_000460	XLOC_000460	gene:fgenesh2_kg.1__1072__AT1G10050.1	1:3872023-3876237	Sue1	Sue16	NOTEST	0	0	0	0	1	1	no
XLOC_000461	XLOC_000461	ATBCAT-1	1:3877947-3880554	Sue1	Sue16	NOTEST	0	0	0	0	1	1	no
XLOC_000462	XLOC_000462	ATBCAT-2	1:3883914-3885880	Sue1	Sue16	NOTEST	0	0	0	0	1	1	no
XLOC_000463	XLOC_000463	gene:fgenesh1_pm.C_scaffold_1000834	1:3897175-3898381	Sue1	Sue16	NOTEST	0	0	0	0	1	1	no
XLOC_000464	XLOC_000464	ECA3	1:3905907-3917167	Sue1	Sue16	NOTEST	0	0	0	0	1	1	no
XLOC_000465	XLOC_000465	gene:fgenesh2_kg.1__1084__AT1G10150.1	1:3922127-3923852	Sue1	Sue16	NOTEST	0	0	0	0	1	1	no
XLOC_000466	XLOC_000466	ATMPK1	1:3949307-3951248	Sue1	Sue16	NOTEST	0	0	0	0	1	1	no
XLOC_000467	XLOC_000467	gene:Al_scaffold_0001_997	1:3952199-3965108	Sue1	Sue16	NOTEST	0	0	0	0	1	1	no
XLOC_000468	XLOC_000468	ASK18	1:3965743-3966420	Sue1	Sue16	NOTEST	0	0	0	0	1	1	no
XLOC_000469	XLOC_000469	gene:Al_scaffold_0001_1000	1:3970539-3971345	Sue1	Sue16	NOTEST	0	0	0	0	1	1	no
XLOC_000470	XLOC_000470	gene:scaffold_101081.1	1:3976168-3977066	Sue1	Sue16	NOTEST	0	0	0	0	1	1	no
XLOC_000471	XLOC_000471	GRP23	1:3980728-3983704	Sue1	Sue16	NOTEST	0	0	0	0	1	1	no
XLOC_000472	XLOC_000472	ADL6	1:3987877-3994868	Sue1	Sue16	NOTEST	0	0	0	0	1	1	no
XLOC_000473	XLOC_000473	gene:scaffold_101086.1	1:3996203-3998251	Sue1	Sue16	NOTEST	0	0	0	0	1	1	no
XLOC_000474	XLOC_000474	gene:scaffold_101089.1	1:4008199-4009643	Sue1	Sue16	NOTEST	0	0	0	0	1	1	no
XLOC_000475	XLOC_000475	gene:scaffold_101094.1	1:4021917-4023312	Sue1	Sue16	NOTEST	0	0	0	0	1	1	no
XLOC_000476	XLOC_000476	gene:Al_scaffold_0001_1015	1:4024328-4025065	Sue1	Sue16	NOTEST	0	0	0	0	1	1	no
XLOC_000477	XLOC_000477	gene:fgenesh1_pm.C_scaffold_1000857	1:4025911-4028606	Sue1	Sue16	NOTEST	0	0	0	0	1	1	no
XLOC_000478	XLOC_000478	gene:scaffold_101100.1	1:4037259-4037466	Sue1	Sue16	NOTEST	0	0	0	0	1	1	no
XLOC_000479	XLOC_000479	gene:Al_scaffold_0001_1024	1:4053320-4057594	Sue1	Sue16	NOTEST	0	0	0	0	1	1	no
XLOC_000480	XLOC_000480	SNL6	1:4062810-4069085	Sue1	Sue16	NOTEST	0	0	0	0	1	1	no
XLOC_000481	XLOC_000481	gene:scaffold_101108.1	1:4071144-4071625	Sue1	Sue16	NOTEST	0	0	0	0	1	1	no
XLOC_000482	XLOC_000482	gene:scaffold_101111.1	1:4080442-4080687	Sue1	Sue16	NOTEST	0	0	0	0	1	1	no
XLOC_000483	XLOC_000483	gene:Al_scaffold_0001_1030	1:4081159-4081333	Sue1	Sue16	NOTEST	0	0	0	0	1	1	no
XLOC_000484	XLOC_000484	ZFP5	1:4086471-4087957	Sue1	Sue16	NOTEST	0	0	0	0	1	1	no
XLOC_000485	XLOC_000485	gene:fgenesh1_pm.C_scaffold_1000868	1:4092054-4098459	Sue1	Sue16	NOTEST	0	0	0	0	1	1	no
XLOC_000486	XLOC_000486	emb2004	1:4100033-4104118	Sue1	Sue16	NOTEST	0	0	0	0	1	1	no
XLOC_000487	XLOC_000487	gene:fgenesh1_pm.C_scaffold_1000871	1:4104333-4107771	Sue1	Sue16	NOTEST	0	0	0	0	1	1	no
XLOC_000488	XLOC_000488	gene:fgenesh2_kg.1__1120__AT1G10522.1	1:4108127-4110168	Sue1	Sue16	NOTEST	0	0	0	0	1	1	no
XLOC_000489	XLOC_000489	gene:scaffold_101119.1	1:4114702-4115045	Sue1	Sue16	NOTEST	0	0	0	0	1	1	no
XLOC_000490	XLOC_000490	PUB18	1:4125471-4127871	Sue1	Sue16	NOTEST	0	0	0	0	1	1	no
XLOC_000491	XLOC_000491	OTS2	1:4128586-4132236	Sue1	Sue16	NOTEST	0	0	0	0	1	1	no
XLOC_000492	XLOC_000492	gene:fgenesh2_kg.1__1133__AT1G10588.1	1:4145355-4146026	Sue1	Sue16	NOTEST	0	0	0	0	1	1	no
XLOC_000493	XLOC_000493	AMSH2	1:4147840-4149342	Sue1	Sue16	NOTEST	0	0	0	0	1	1	no
XLOC_000494	XLOC_000494	gene:fgenesh2_kg.1__1138__AT1G10610.1	1:4150323-4156358	Sue1	Sue16	NOTEST	0	0	0	0	1	1	no
XLOC_000495	XLOC_000495	gene:fgenesh2_kg.1__1143__AT1G10657.2	1:4180889-4182631	Sue1	Sue16	NOTEST	0	0	0	0	1	1	no
XLOC_000496	XLOC_000496	gene:scaffold_101138.1	1:4184188-4185952	Sue1	Sue16	NOTEST	0	0	0	0	1	1	no
XLOC_000497	XLOC_000497	gene:fgenesh2_kg.1__1149__AT1G10670.1	1:4186390-4189403	Sue1	Sue16	NOTEST	0	0	0	0	1	1	no
XLOC_000498	XLOC_000498	PRS3	1:4204522-4206693	Sue1	Sue16	NOTEST	0	0	0	0	1	1	no
XLOC_000499	XLOC_000499	gene:Al_scaffold_0001_1061	1:4207894-4208899	Sue1	Sue16	NOTEST	0	0	0	0	1	1	no
XLOC_000500	XLOC_000500	PHS1	1:4209625-4212724	Sue1	Sue16	NOTEST	0	0	0	0	1	1	no
XLOC_000501	XLOC_000501	gene:Al_scaffold_0001_1063	1:4213356-4213798	Sue1	Sue16	NOTEST	0	0	0	0	1	1	no
XLOC_000502	XLOC_000502	gene:fgenesh1_pm.C_scaffold_1000895	1:4214247-4214616	Sue1	Sue16	NOTEST	0	0	0	0	1	1	no
XLOC_000503	XLOC_000503	gene:fgenesh2_kg.1__1156__AT1G10720.1	1:4214992-4216685	Sue1	Sue16	NOTEST	0	0	0	0	1	1	no
XLOC_000504	XLOC_000504	gene:Al_scaffold_0001_1066	1:4227290-4228386	Sue1	Sue16	NOTEST	0	0	0	0	1	1	no
XLOC_000505	XLOC_000505	gene:scaffold_101153.1	1:4242830-4245541	Sue1	Sue16	NOTEST	0	0	0	0	1	1	no
XLOC_000506	XLOC_000506	gene:fgenesh1_pm.C_scaffold_1000899	1:4251696-4252050	Sue1	Sue16	NOTEST	0	0	0	0	1	1	no
XLOC_000507	XLOC_000507	gene:scaffold_101158.1	1:4254960-4255351	Sue1	Sue16	NOTEST	0	0	0	0	1	1	no
XLOC_000508	XLOC_000508	gene:scaffold_101159.1	1:4257756-4258018	Sue1	Sue16	NOTEST	0	0	0	0	1	1	no
XLOC_000509	XLOC_000509	gene:Al_scaffold_0001_1075	1:4258698-4259032	Sue1	Sue16	NOTEST	0	0	0	0	1	1	no
XLOC_000510	XLOC_000510	gene:fgenesh1_pm.C_scaffold_1000903	1:4282381-4283840	Sue1	Sue16	NOTEST	0	0	0	0	1	1	no
XLOC_000511	XLOC_000511	gene:scaffold_101167.1	1:4285293-4286710	Sue1	Sue16	NOTEST	0	0	0	0	1	1	no
XLOC_000512	XLOC_000512	gene:fgenesh2_kg.1__1177__AT1G10850.1	1:4301395-4305797	Sue1	Sue16	NOTEST	0	0	0	0	1	1	no
XLOC_000513	XLOC_000513	gene:fgenesh1_pm.C_scaffold_1000915	1:4325310-4332999	Sue1	Sue16	NOTEST	0	0	0	0	1	1	no
XLOC_000514	XLOC_000514	gene:scaffold_101182.1	1:4340841-4345054	Sue1	Sue16	NOTEST	0	0	0	0	1	1	no
XLOC_000515	XLOC_000515	TMN1	1:4361514-4366421	Sue1	Sue16	NOTEST	0	0	0	0	1	1	no
XLOC_000516	XLOC_000516	ATFD1	1:4366897-4367551	Sue1	Sue16	NOTEST	0	0	0	0	1	1	no
XLOC_000517	XLOC_000517	gene:fgenesh2_kg.1__1191__AT1G11020.1	1:4377661-4379437	Sue1	Sue16	NOTEST	0	0	0	0	1	1	no
XLOC_000518	XLOC_000518	gene:fgenesh2_kg.1__1193__AT1G11050.1	1:4384203-4386499	Sue1	Sue16	NOTEST	0	0	0	0	1	1	no
XLOC_000519	XLOC_000519	gene:Al_scaffold_0001_1106	1:4389687-4394640	Sue1	Sue16	NOTEST	0	0	0	0	1	1	no
XLOC_000520	XLOC_000520	gene:scaffold_101196.1	1:4411832-4412846	Sue1	Sue16	NOTEST	0	0	0	0	1	1	no
XLOC_000521	XLOC_000521	gene:Al_scaffold_0001_1111	1:4420244-4422074	Sue1	Sue16	NOTEST	0	0	0	0	1	1	no
XLOC_000522	XLOC_000522	gene:fgenesh2_kg.1__1201__AT1G11120.1	1:4426086-4430513	Sue1	Sue16	NOTEST	0	0	0	0	1	1	no
XLOC_000523	XLOC_000523	SUB	1:4435111-4439210	Sue1	Sue16	NOTEST	0	0	0	0	1	1	no
XLOC_000524	XLOC_000524	gene:Al_scaffold_0001_1118	1:4446568-4448012	Sue1	Sue16	NOTEST	0	0	0	0	1	1	no
XLOC_000525	XLOC_000525	gene:fgenesh2_kg.1__1204__AT1G11160.1	1:4449740-4456567	Sue1	Sue16	NOTEST	0	0	0	0	1	1	no
XLOC_000526	XLOC_000526	gene:Al_scaffold_0001_1120	1:4459143-4461953	Sue1	Sue16	NOTEST	0	0	0	0	1	1	no
XLOC_000527	XLOC_000527	gene:fgenesh2_kg.1__1207__AT1G11180.1	1:4462773-4465370	Sue1	Sue16	NOTEST	0	0	0	0	1	1	no
XLOC_000528	XLOC_000528	gene:Al_scaffold_0001_1122	1:4466244-4466490	Sue1	Sue16	NOTEST	0	0	0	0	1	1	no
XLOC_000529	XLOC_000529	gene:fgenesh2_kg.1__1209__AT1G11200.1	1:4473878-4475565	Sue1	Sue16	NOTEST	0	0	0	0	1	1	no
XLOC_000530	XLOC_000530	SYP125	1:4487849-4488844	Sue1	Sue16	NOTEST	0	0	0	0	1	1	no
XLOC_000531	XLOC_000531	gene:scaffold_101217.1	1:4491064-4492788	Sue1	Sue16	NOTEST	0	0	0	0	1	1	no
XLOC_000532	XLOC_000532	STP1	1:4502045-4504844	Sue1	Sue16	NOTEST	0	0	0	0	1	1	no
XLOC_000533	XLOC_000533	gene:fgenesh1_pg.C_scaffold_1000986	1:4516412-4517275	Sue1	Sue16	NOTEST	0	0	0	0	1	1	no
XLOC_000534	XLOC_000534	gene:Al_scaffold_0001_1139	1:4532051-4535018	Sue1	Sue16	NOTEST	0	0	0	0	1	1	no
XLOC_000535	XLOC_000535	gene:fgenesh2_kg.1__1222__AT1G11320.1	1:4544860-4546664	Sue1	Sue16	NOTEST	0	0	0	0	1	1	no
XLOC_000536	XLOC_000536	gene:fgenesh2_kg.1__1223__AT1G11330.1	1:4547479-4550882	Sue1	Sue16	NOTEST	0	0	0	0	1	1	no
XLOC_000537	XLOC_000537	gene:fgenesh2_kg.1__1228__AT1G11380.1	1:4566567-4568248	Sue1	Sue16	NOTEST	0	0	0	0	1	1	no
XLOC_000538	XLOC_000538	PYM	1:4572216-4574334	Sue1	Sue16	NOTEST	0	0	0	0	1	1	no
XLOC_000539	XLOC_000539	gene:fgenesh2_kg.1__1233__AT1G11410.1	1:4575326-4578610	Sue1	Sue16	NOTEST	0	0	0	0	1	1	no
XLOC_000540	XLOC_000540	gene:fgenesh2_kg.1__1234__AT1G11430.1	1:4581820-4583725	Sue1	Sue16	NOTEST	0	0	0	0	1	1	no
XLOC_000541	XLOC_000541	gene:fgenesh2_kg.1__1235__AT1G11440.1	1:4583964-4585248	Sue1	Sue16	NOTEST	0	0	0	0	1	1	no
XLOC_000542	XLOC_000542	gene:scaffold_101242.1	1:4587672-4589624	Sue1	Sue16	NOTEST	0	0	0	0	1	1	no
XLOC_000543	XLOC_000543	gene:fgenesh1_pg.C_scaffold_1001003	1:4593420-4595459	Sue1	Sue16	NOTEST	0	0	0	0	1	1	no
XLOC_000544	XLOC_000544	NRPB10	1:4599684-4601165	Sue1	Sue16	NOTEST	0	0	0	0	1	1	no
XLOC_000545	XLOC_000545	gene:fgenesh1_pg.C_scaffold_1001008	1:4609581-4610313	Sue1	Sue16	NOTEST	0	0	0	0	1	1	no
XLOC_000546	XLOC_000546	ATCXXS1	1:4612152-4615626	Sue1	Sue16	NOTEST	0	0	0	0	1	1	no
XLOC_000547	XLOC_000547	gene:fgenesh1_pg.C_scaffold_1001013	1:4619419-4621539	Sue1	Sue16	NOTEST	0	0	0	0	1	1	no
XLOC_000548	XLOC_000548	gene:scaffold_101257.1	1:4621997-4622309	Sue1	Sue16	NOTEST	0	0	0	0	1	1	no
XLOC_000549	XLOC_000549	ATPMEPCRA	1:4627406-4629529	Sue1	Sue16	NOTEST	0	0	0	0	1	1	no
XLOC_000550	XLOC_000550	gene:fgenesh2_kg.1__1248__AT5G28237.1	1:4637329-4640267	Sue1	Sue16	NOTEST	0	0	0	0	1	1	no
XLOC_000551	XLOC_000551	gene:scaffold_101261.1	1:4640941-4641142	Sue1	Sue16	NOTEST	0	0	0	0	1	1	no
XLOC_000552	XLOC_000552	gene:Al_scaffold_0001_1171	1:4655218-4657138	Sue1	Sue16	NOTEST	0	0	0	0	1	1	no
XLOC_000553	XLOC_000553	CYP77B1	1:4660603-4662351	Sue1	Sue16	NOTEST	0	0	0	0	1	1	no
XLOC_000554	XLOC_000554	gene:scaffold_101265.1	1:4664045-4664705	Sue1	Sue16	NOTEST	0	0	0	0	1	1	no
XLOC_000555	XLOC_000555	gene:fgenesh1_pg.C_scaffold_1001019	1:4664995-4666710	Sue1	Sue16	NOTEST	0	0	0	0	1	1	no
XLOC_000556	XLOC_000556	ATRBP45B	1:4669227-4672617	Sue1	Sue16	NOTEST	0	0	0	0	1	1	no
XLOC_000557	XLOC_000557	gene:fgenesh2_kg.1__1257__AT1G11655.1	1:4673518-4674011	Sue1	Sue16	NOTEST	0	0	0	0	1	1	no
XLOC_000558	XLOC_000558	gene:scaffold_101272.1	1:4675662-4679027	Sue1	Sue16	NOTEST	0	0	0	0	1	1	no
XLOC_000559	XLOC_000559	gene:Al_scaffold_0001_1180	1:4689255-4694169	Sue1	Sue16	NOTEST	0	0	0	0	1	1	no
XLOC_000560	XLOC_000560	CYP51G1	1:4695330-4697596	Sue1	Sue16	NOTEST	0	0	0	0	1	1	no
XLOC_000561	XLOC_000561	gene:scaffold_101275.1	1:4698393-4699177	Sue1	Sue16	NOTEST	0	0	0	0	1	1	no
XLOC_000562	XLOC_000562	gene:fgenesh2_kg.1__1263__AT1G11700.1	1:4703596-4704453	Sue1	Sue16	NOTEST	0	0	0	0	1	1	no
XLOC_000563	XLOC_000563	gene:fgenesh2_kg.1__1264__AT1G11710.1	1:4707028-4709563	Sue1	Sue16	NOTEST	0	0	0	0	1	1	no
XLOC_000564	XLOC_000564	SS3	1:4710537-4714849	Sue1	Sue16	NOTEST	0	0	0	0	1	1	no
XLOC_000565	XLOC_000565	gene:Al_scaffold_0001_1186	1:4715491-4718910	Sue1	Sue16	NOTEST	0	0	0	0	1	1	no
XLOC_000566	XLOC_000566	CLPP6	1:4727504-4729936	Sue1	Sue16	NOTEST	0	0	0	0	1	1	no
XLOC_000567	XLOC_000567	gene:fgenesh2_kg.1__1271__AT1G11765.1	1:4734553-4735168	Sue1	Sue16	NOTEST	0	0	0	0	1	1	no
XLOC_000568	XLOC_000568	gene:fgenesh2_kg.1__1272__AT1G11770.1	1:4736210-4737821	Sue1	Sue16	NOTEST	0	0	0	0	1	1	no
XLOC_000569	XLOC_000569	ADT1	1:4740856-4743993	Sue1	Sue16	NOTEST	0	0	0	0	1	1	no
XLOC_000570	XLOC_000570	ATGLX1	1:4752650-4754414	Sue1	Sue16	NOTEST	0	0	0	0	1	1	no
XLOC_000571	XLOC_000571	gene:fgenesh2_kg.1__1283__AT1G11850.4	1:4755565-4756025	Sue1	Sue16	NOTEST	0	0	0	0	1	1	no
XLOC_000572	XLOC_000572	gene:fgenesh2_kg.1__1285__AT1G11860.2	1:4756633-4758766	Sue1	Sue16	NOTEST	0	0	0	0	1	1	no
XLOC_000573	XLOC_000573	ATSRS	1:4759548-4762319	Sue1	Sue16	NOTEST	0	0	0	0	1	1	no
XLOC_000574	XLOC_000574	SEC22	1:4767204-4768526	Sue1	Sue16	NOTEST	0	0	0	0	1	1	no
XLOC_000575	XLOC_000575	gene:fgenesh1_pg.C_scaffold_1001045	1:4770560-4771632	Sue1	Sue16	NOTEST	0	0	0	0	1	1	no
XLOC_000576	XLOC_000576	gene:fgenesh2_kg.1__1295__AT1G11915.1	1:4781366-4782845	Sue1	Sue16	NOTEST	0	0	0	0	1	1	no
XLOC_000577	XLOC_000577	gene:scaffold_101303.1	1:4788804-4790337	Sue1	Sue16	NOTEST	0	0	0	0	1	1	no
XLOC_000578	XLOC_000578	gene:Al_scaffold_0001_1209	1:4793661-4794831	Sue1	Sue16	NOTEST	0	0	0	0	1	1	no
XLOC_000579	XLOC_000579	RUB3	1:4808561-4808787	Sue1	Sue16	NOTEST	0	0	0	0	1	1	no
XLOC_000580	XLOC_000580	gene:Al_scaffold_0001_1215	1:4819157-4820579	Sue1	Sue16	NOTEST	0	0	0	0	1	1	no
XLOC_000581	XLOC_000581	gene:Al_scaffold_0001_1216	1:4821758-4823484	Sue1	Sue16	NOTEST	0	0	0	0	1	1	no
XLOC_000582	XLOC_000582	gene:fgenesh1_pg.C_scaffold_1001058	1:4849742-4850599	Sue1	Sue16	NOTEST	0	0	0	0	1	1	no
XLOC_000583	XLOC_000583	LRX1	1:4866140-4868587	Sue1	Sue16	NOTEST	0	0	0	0	1	1	no
XLOC_000584	XLOC_000584	gene:fgenesh2_kg.1__1307__AT1G12050.1	1:4868945-4872409	Sue1	Sue16	NOTEST	0	0	0	0	1	1	no
XLOC_000585	XLOC_000585	ATBAG5	1:4872606-4873285	Sue1	Sue16	NOTEST	0	0	0	0	1	1	no
XLOC_000586	XLOC_000586	gene:scaffold_101321.1	1:4880090-4880557	Sue1	Sue16	NOTEST	0	0	0	0	1	1	no
XLOC_000587	XLOC_000587	gene:fgenesh2_kg.1__1312__AT1G12080.2	1:4882836-4883729	Sue1	Sue16	NOTEST	0	0	0	0	1	1	no
XLOC_000588	XLOC_000588	NRT1.1	1:4907168-4911941	Sue1	Sue16	NOTEST	0	0	0	0	1	1	no
XLOC_000589	XLOC_000589	gene:Al_scaffold_0001_1231	1:4920009-4922197	Sue1	Sue16	NOTEST	0	0	0	0	1	1	no
XLOC_000590	XLOC_000590	FMO GS-OX5	1:4922705-4924705	Sue1	Sue16	NOTEST	0	0	0	0	1	1	no
XLOC_000591	XLOC_000591	gene:fgenesh2_kg.1__1320__AT1G12160.1	1:4927484-4929592	Sue1	Sue16	NOTEST	0	0	0	0	1	1	no
XLOC_000592	XLOC_000592	gene:Al_scaffold_0001_1236	1:4932306-4932765	Sue1	Sue16	NOTEST	0	0	0	0	1	1	no
XLOC_000593	XLOC_000593	gene:scaffold_101335.1	1:4941906-4944172	Sue1	Sue16	NOTEST	0	0	0	0	1	1	no
XLOC_000594	XLOC_000594	gene:fgenesh1_pg.C_scaffold_1001079,gene:scaffold_101336.1	1:4945405-4956021	Sue1	Sue16	NOTEST	0	0	0	0	1	1	no
XLOC_000595	XLOC_000595	ATBETAFRUCT4	1:4960359-4964287	Sue1	Sue16	NOTEST	0	0	0	0	1	1	no
XLOC_000596	XLOC_000596	gene:fgenesh2_kg.1__1327__AT1G12244.1	1:4964602-4965867	Sue1	Sue16	NOTEST	0	0	0	0	1	1	no
XLOC_000597	XLOC_000597	gene:fgenesh2_kg.1__1329__AT1G12250.1	1:4966077-4968293	Sue1	Sue16	NOTEST	0	0	0	0	1	1	no
XLOC_000598	XLOC_000598	gene:Al_scaffold_0001_1245	1:4981043-4981916	Sue1	Sue16	NOTEST	0	0	0	0	1	1	no
XLOC_000599	XLOC_000599	gene:fgenesh2_kg.1__1335__AT1G12320.1	1:5005369-5006366	Sue1	Sue16	NOTEST	0	0	0	0	1	1	no
XLOC_000600	XLOC_000600	gene:fgenesh2_kg.1__1336__AT1G12330.1	1:5012180-5014311	Sue1	Sue16	NOTEST	0	0	0	0	1	1	no
XLOC_000601	XLOC_000601	ATCOAB	1:5014584-5016347	Sue1	Sue16	NOTEST	0	0	0	0	1	1	no
XLOC_000602	XLOC_000602	KEU	1:5016580-5022026	Sue1	Sue16	NOTEST	0	0	0	0	1	1	no
XLOC_000603	XLOC_000603	gene:scaffold_101354.1	1:5028635-5028931	Sue1	Sue16	NOTEST	0	0	0	0	1	1	no
XLOC_000604	XLOC_000604	gene:scaffold_101356.1	1:5038099-5039290	Sue1	Sue16	NOTEST	0	0	0	0	1	1	no
XLOC_000605	XLOC_000605	gene:fgenesh2_kg.1__1344__AT1G12400.1	1:5039732-5040568	Sue1	Sue16	NOTEST	0	0	0	0	1	1	no
XLOC_000606	XLOC_000606	CLPR2	1:5040853-5042894	Sue1	Sue16	NOTEST	0	0	0	0	1	1	no
XLOC_000607	XLOC_000607	gene:fgenesh2_kg.1__1349__AT1G12450.1	1:5063796-5065525	Sue1	Sue16	NOTEST	0	0	0	0	1	1	no
XLOC_000608	XLOC_000608	gene:scaffold_101365.1	1:5070112-5072904	Sue1	Sue16	NOTEST	0	0	0	0	1	1	no
XLOC_000609	XLOC_000609	gene:fgenesh1_pg.C_scaffold_1001102	1:5076111-5082289	Sue1	Sue16	NOTEST	0	0	0	0	1	1	no
XLOC_000610	XLOC_000610	gene:Al_scaffold_0001_1268	1:5085465-5086226	Sue1	Sue16	NOTEST	0	0	0	0	1	1	no
XLOC_000611	XLOC_000611	gene:fgenesh2_kg.1__1357__AT1G12540.1	1:5098974-5100048	Sue1	Sue16	NOTEST	0	0	0	0	1	1	no
XLOC_000612	XLOC_000612	gene:fgenesh2_kg.1__1358__AT1G12550.1	1:5100393-5101688	Sue1	Sue16	NOTEST	0	0	0	0	1	1	no
XLOC_000613	XLOC_000613	ATEXPA7	1:5102681-5103710	Sue1	Sue16	NOTEST	0	0	0	0	1	1	no
XLOC_000614	XLOC_000614	PEPKR1	1:5111014-5114041	Sue1	Sue16	NOTEST	0	0	0	0	1	1	no
XLOC_000615	XLOC_000615	gene:fgenesh1_pm.C_scaffold_1001063	1:5132373-5132952	Sue1	Sue16	NOTEST	0	0	0	0	1	1	no
XLOC_000616	XLOC_000616	gene:fgenesh1_pg.C_scaffold_1001116	1:5145391-5147339	Sue1	Sue16	NOTEST	0	0	0	0	1	1	no
XLOC_000617	XLOC_000617	gene:Al_scaffold_0001_1282	1:5152605-5154067	Sue1	Sue16	NOTEST	0	0	0	0	1	1	no
XLOC_000618	XLOC_000618	gene:Al_scaffold_0001_1283	1:5169873-5173076	Sue1	Sue16	NOTEST	0	0	0	0	1	1	no
XLOC_000619	XLOC_000619	gene:scaffold_101385.1	1:5173561-5175136	Sue1	Sue16	NOTEST	0	0	0	0	1	1	no
XLOC_000620	XLOC_000620	gene:scaffold_101386.1	1:5176711-5176976	Sue1	Sue16	NOTEST	0	0	0	0	1	1	no
XLOC_000621	XLOC_000621	gene:scaffold_101388.1	1:5177804-5178591	Sue1	Sue16	NOTEST	0	0	0	0	1	1	no
XLOC_000622	XLOC_000622	gene:scaffold_101389.1	1:5181043-5181253	Sue1	Sue16	NOTEST	0	0	0	0	1	1	no
XLOC_000623	XLOC_000623	gene:scaffold_101390.1	1:5188993-5189602	Sue1	Sue16	NOTEST	0	0	0	0	1	1	no
XLOC_000624	XLOC_000624	gene:fgenesh2_kg.1__1366__AT1G12650.3	1:5196725-5198624	Sue1	Sue16	NOTEST	0	0	0	0	1	1	no
XLOC_000625	XLOC_000625	gene:Al_scaffold_0001_1290	1:5199844-5200486	Sue1	Sue16	NOTEST	0	0	0	0	1	1	no
XLOC_000626	XLOC_000626	gene:Al_scaffold_0001_1291	1:5201891-5202398	Sue1	Sue16	NOTEST	0	0	0	0	1	1	no
XLOC_000627	XLOC_000627	gene:scaffold_101395.1	1:5203245-5203555	Sue1	Sue16	NOTEST	0	0	0	0	1	1	no
XLOC_000628	XLOC_000628	gene:Al_scaffold_0001_1293	1:5204865-5205427	Sue1	Sue16	NOTEST	0	0	0	0	1	1	no
XLOC_000629	XLOC_000629	gene:fgenesh2_kg.1__1372__AT1G12672.1	1:5206046-5208469	Sue1	Sue16	NOTEST	0	0	0	0	1	1	no
XLOC_000630	XLOC_000630	gene:fgenesh1_pg.C_scaffold_1001128	1:5219567-5221711	Sue1	Sue16	NOTEST	0	0	0	0	1	1	no
XLOC_000631	XLOC_000631	gene:scaffold_101402.1	1:5226868-5228680	Sue1	Sue16	NOTEST	0	0	0	0	1	1	no
XLOC_000632	XLOC_000632	gene:scaffold_101403.1	1:5230472-5232594	Sue1	Sue16	NOTEST	0	0	0	0	1	1	no
XLOC_000633	XLOC_000633	gene:scaffold_101409.1	1:5253130-5253789	Sue1	Sue16	NOTEST	0	0	0	0	1	1	no
XLOC_000634	XLOC_000634	gene:Al_scaffold_0001_1306	1:5254299-5255588	Sue1	Sue16	NOTEST	0	0	0	0	1	1	no
XLOC_000635	XLOC_000635	gene:fgenesh2_kg.1__1378__AT1G12730.1	1:5270338-5273573	Sue1	Sue16	NOTEST	0	0	0	0	1	1	no
XLOC_000636	XLOC_000636	CYP87A2	1:5279133-5281177	Sue1	Sue16	NOTEST	0	0	0	0	1	1	no
XLOC_000637	XLOC_000637	gene:fgenesh2_kg.1__1383__AT1G12760.2	1:5285284-5287606	Sue1	Sue16	NOTEST	0	0	0	0	1	1	no
XLOC_000638	XLOC_000638	ISE1	1:5287878-5290443	Sue1	Sue16	NOTEST	0	0	0	0	1	1	no
XLOC_000639	XLOC_000639	gene:scaffold_101418.1	1:5292419-5293105	Sue1	Sue16	NOTEST	0	0	0	0	1	1	no
XLOC_000640	XLOC_000640	gene:Al_scaffold_0001_1314	1:5294108-5294712	Sue1	Sue16	NOTEST	0	0	0	0	1	1	no
XLOC_000641	XLOC_000641	gene:scaffold_101422.1	1:5303457-5306772	Sue1	Sue16	NOTEST	0	0	0	0	1	1	no
XLOC_000642	XLOC_000642	gene:scaffold_101423.1	1:5307332-5309373	Sue1	Sue16	NOTEST	0	0	0	0	1	1	no
XLOC_000643	XLOC_000643	gene:fgenesh2_kg.1__1388__AT1G12805.1	1:5314827-5315282	Sue1	Sue16	NOTEST	0	0	0	0	1	1	no
XLOC_000644	XLOC_000644	gene:fgenesh2_kg.1__1389__AT1G12810.1	1:5317695-5319248	Sue1	Sue16	NOTEST	0	0	0	0	1	1	no
XLOC_000645	XLOC_000645	DET3	1:5327042-5329954	Sue1	Sue16	NOTEST	0	0	0	0	1	1	no
XLOC_000646	XLOC_000646	SCRM2	1:5334461-5336104	Sue1	Sue16	NOTEST	0	0	0	0	1	1	no
XLOC_000647	XLOC_000647	atnudt12	1:5340116-5341500	Sue1	Sue16	NOTEST	0	0	0	0	1	1	no
XLOC_000648	XLOC_000648	gene:fgenesh2_kg.1__1396__AT1G12890.1	1:5342145-5342816	Sue1	Sue16	NOTEST	0	0	0	0	1	1	no
XLOC_000649	XLOC_000649	PIRL3	1:5377155-5379152	Sue1	Sue16	NOTEST	0	0	0	0	1	1	no
XLOC_000650	XLOC_000650	ESR1	1:5383586-5384606	Sue1	Sue16	NOTEST	0	0	0	0	1	1	no
XLOC_000651	XLOC_000651	gene:scaffold_101445.1	1:5388214-5389821	Sue1	Sue16	NOTEST	0	0	0	0	1	1	no
XLOC_000652	XLOC_000652	gene:fgenesh2_kg.1__1411__AT1G13040.1	1:5401915-5403469	Sue1	Sue16	NOTEST	0	0	0	0	1	1	no
XLOC_000653	XLOC_000653	gene:fgenesh2_kg.1__1412__AT1G13050.1	1:5404878-5405832	Sue1	Sue16	NOTEST	0	0	0	0	1	1	no
XLOC_000654	XLOC_000654	PBE1	1:5406780-5409056	Sue1	Sue16	NOTEST	0	0	0	0	1	1	no
XLOC_000655	XLOC_000655	gene:scaffold_101454.1	1:5415949-5417205	Sue1	Sue16	NOTEST	0	0	0	0	1	1	no
XLOC_000656	XLOC_000656	gene:Al_scaffold_0001_1347	1:5421612-5422187	Sue1	Sue16	NOTEST	0	0	0	0	1	1	no
XLOC_000657	XLOC_000657	CYP71B2	1:5424938-5426606	Sue1	Sue16	NOTEST	0	0	0	0	1	1	no
XLOC_000658	XLOC_000658	gene:fgenesh1_pg.C_scaffold_1001177,gene:fgenesh2_kg.1__1416__AT1G13100.1	1:5427223-5435704	Sue1	Sue16	NOTEST	0	0	0	0	1	1	no
XLOC_000659	XLOC_000659	gene:fgenesh2_kg.1__1418__AT1G13110.1	1:5446688-5448329	Sue1	Sue16	NOTEST	0	0	0	0	1	1	no
XLOC_000660	XLOC_000660	gene:fgenesh2_kg.1__1420__AT1G13130.1	1:5455403-5458534	Sue1	Sue16	NOTEST	0	0	0	0	1	1	no
XLOC_000661	XLOC_000661	gene:fgenesh2_kg.1__1423__AT1G13160.1	1:5464946-5468934	Sue1	Sue16	NOTEST	0	0	0	0	1	1	no
XLOC_000662	XLOC_000662	DIS1	1:5475852-5479234	Sue1	Sue16	NOTEST	0	0	0	0	1	1	no
XLOC_000663	XLOC_000663	gene:fgenesh2_kg.1__1426__AT1G13190.1	1:5479595-5482265	Sue1	Sue16	NOTEST	0	0	0	0	1	1	no
XLOC_000664	XLOC_000664	gene:fgenesh2_kg.1__1429__AT1G13200.1	1:5487084-5488383	Sue1	Sue16	NOTEST	0	0	0	0	1	1	no
XLOC_000665	XLOC_000665	LINC2	1:5499075-5501019	Sue1	Sue16	NOTEST	0	0	0	0	1	1	no
XLOC_000666	XLOC_000666	gene:fgenesh2_kg.1__1433__AT1G13230.1	1:5504318-5506209	Sue1	Sue16	NOTEST	0	0	0	0	1	1	no
XLOC_000667	XLOC_000667	RAV1	1:5532781-5533857	Sue1	Sue16	NOTEST	0	0	0	0	1	1	no
XLOC_000668	XLOC_000668	MAP1C	1:5536147-5538530	Sue1	Sue16	NOTEST	0	0	0	0	1	1	no
XLOC_000669	XLOC_000669	AOC4	1:5538883-5539873	Sue1	Sue16	NOTEST	0	0	0	0	1	1	no
XLOC_000670	XLOC_000670	HRS1	1:5576475-5578277	Sue1	Sue16	NOTEST	0	0	0	0	1	1	no
XLOC_000671	XLOC_000671	gene:scaffold_101491.1	1:5580130-5583113	Sue1	Sue16	NOTEST	0	0	0	0	1	1	no
XLOC_000672	XLOC_000672	AHP2	1:5595143-5596526	Sue1	Sue16	NOTEST	0	0	0	0	1	1	no
XLOC_000673	XLOC_000673	NUB	1:5628762-5630069	Sue1	Sue16	NOTEST	0	0	0	0	1	1	no
XLOC_000674	XLOC_000674	gene:scaffold_101502.1	1:5632308-5633999	Sue1	Sue16	NOTEST	0	0	0	0	1	1	no
XLOC_000675	XLOC_000675	ATST4B	1:5635550-5636687	Sue1	Sue16	NOTEST	0	0	0	0	1	1	no
XLOC_000676	XLOC_000676	gene:fgenesh2_kg.1__1452__AT1G13430.1	1:5637154-5638303	Sue1	Sue16	NOTEST	0	0	0	0	1	1	no
XLOC_000677	XLOC_000677	gene:fgenesh2_kg.1__1458__AT1G13460.2	1:5646633-5649276	Sue1	Sue16	NOTEST	0	0	0	0	1	1	no
XLOC_000678	XLOC_000678	ATPSK1	1:5690336-5691061	Sue1	Sue16	NOTEST	0	0	0	0	1	1	no
XLOC_000679	XLOC_000679	gene:scaffold_101521.1	1:5701192-5702061	Sue1	Sue16	NOTEST	0	0	0	0	1	1	no
XLOC_000680	XLOC_000680	gene:Al_scaffold_0001_1402	1:5716667-5717079	Sue1	Sue16	NOTEST	0	0	0	0	1	1	no
XLOC_000681	XLOC_000681	gene:fgenesh1_pm.C_scaffold_1001147	1:5718956-5719291	Sue1	Sue16	NOTEST	0	0	0	0	1	1	no
XLOC_000682	XLOC_000682	gene:scaffold_101524.1	1:5720283-5720689	Sue1	Sue16	NOTEST	0	0	0	0	1	1	no
XLOC_000683	XLOC_000683	gene:fgenesh2_kg.1__1475__AT1G13609.1	1:5721469-5721895	Sue1	Sue16	NOTEST	0	0	0	0	1	1	no
XLOC_000684	XLOC_000684	RGF2	1:5727308-5728318	Sue1	Sue16	NOTEST	0	0	0	0	1	1	no
XLOC_000685	XLOC_000685	gene:fgenesh2_kg.1__1480__AT1G13635.1	1:5733285-5734809	Sue1	Sue16	NOTEST	0	0	0	0	1	1	no
XLOC_000686	XLOC_000686	gene:scaffold_101532.1	1:5744380-5745089	Sue1	Sue16	NOTEST	0	0	0	0	1	1	no
XLOC_000687	XLOC_000687	gene:fgenesh1_pg.C_scaffold_1001229	1:5747701-5750075	Sue1	Sue16	NOTEST	0	0	0	0	1	1	no
XLOC_000688	XLOC_000688	ATE1	1:5752200-5753273	Sue1	Sue16	NOTEST	0	0	0	0	1	1	no
XLOC_000689	XLOC_000689	gene:fgenesh2_kg.1__1486__AT1G13730.1	1:5770840-5773526	Sue1	Sue16	NOTEST	0	0	0	0	1	1	no
XLOC_000690	XLOC_000690	AFP2	1:5774776-5776524	Sue1	Sue16	NOTEST	0	0	0	0	1	1	no
XLOC_000691	XLOC_000691	RUS3	1:5794688-5797374	Sue1	Sue16	NOTEST	0	0	0	0	1	1	no
XLOC_000692	XLOC_000692	gene:fgenesh2_kg.1__1491__AT1G13780.1	1:5797783-5799391	Sue1	Sue16	NOTEST	0	0	0	0	1	1	no
XLOC_000693	XLOC_000693	gene:fgenesh2_kg.1__1492__AT1G13790.1	1:5800593-5803472	Sue1	Sue16	NOTEST	0	0	0	0	1	1	no
XLOC_000694	XLOC_000694	gene:fgenesh1_pm.C_scaffold_1001167	1:5807234-5810862	Sue1	Sue16	NOTEST	0	0	0	0	1	1	no
XLOC_000695	XLOC_000695	gene:fgenesh1_pg.C_scaffold_1001243	1:5813305-5814712	Sue1	Sue16	NOTEST	0	0	0	0	1	1	no
XLOC_000696	XLOC_000696	gene:fgenesh2_kg.1__1502__AT1G13880.1	1:5827138-5829473	Sue1	Sue16	NOTEST	0	0	0	0	1	1	no
XLOC_000697	XLOC_000697	SNAP30	1:5829914-5831260	Sue1	Sue16	NOTEST	0	0	0	0	1	1	no
XLOC_000698	XLOC_000698	gene:fgenesh2_kg.1__1505__AT1G13910.1	1:5834245-5836494	Sue1	Sue16	NOTEST	0	0	0	0	1	1	no
XLOC_000699	XLOC_000699	gene:fgenesh1_pm.C_scaffold_1001175	1:5836724-5838300	Sue1	Sue16	NOTEST	0	0	0	0	1	1	no
XLOC_000700	XLOC_000700	gene:scaffold_101557.1	1:5839574-5840264	Sue1	Sue16	NOTEST	0	0	0	0	1	1	no
XLOC_000701	XLOC_000701	gene:fgenesh2_kg.1__1507__AT1G13930.1	1:5841628-5842275	Sue1	Sue16	NOTEST	0	0	0	0	1	1	no
XLOC_000702	XLOC_000702	EIF-5A	1:5855753-5857081	Sue1	Sue16	NOTEST	0	0	0	0	1	1	no
XLOC_000703	XLOC_000703	gene:fgenesh2_kg.1__1511__AT1G13960.1	1:5858985-5861764	Sue1	Sue16	NOTEST	0	0	0	0	1	1	no
XLOC_000704	XLOC_000704	GN	1:5870189-5876114	Sue1	Sue16	NOTEST	0	0	0	0	1	1	no
XLOC_000705	XLOC_000705	gene:Al_scaffold_0001_1446	1:5876526-5878070	Sue1	Sue16	NOTEST	0	0	0	0	1	1	no
XLOC_000706	XLOC_000706	VIK	1:5878886-5881725	Sue1	Sue16	NOTEST	0	0	0	0	1	1	no
XLOC_000707	XLOC_000707	gene:fgenesh2_kg.1__1517__AT1G14020.1	1:5892415-5897195	Sue1	Sue16	NOTEST	0	0	0	0	1	1	no
XLOC_000708	XLOC_000708	FUT6	1:5934637-5941795	Sue1	Sue16	NOTEST	0	0	0	0	1	1	no
XLOC_000709	XLOC_000709	FUT8	1:5945834-5946942	Sue1	Sue16	NOTEST	0	0	0	0	1	1	no
XLOC_000710	XLOC_000710	FUT9	1:5948480-5950098	Sue1	Sue16	NOTEST	0	0	0	0	1	1	no
XLOC_000711	XLOC_000711	PQL1	1:5963555-5964405	Sue1	Sue16	NOTEST	0	0	0	0	1	1	no
XLOC_000712	XLOC_000712	gene:fgenesh1_pm.C_scaffold_1001196	1:5972940-5974099	Sue1	Sue16	NOTEST	0	0	0	0	1	1	no
XLOC_000713	XLOC_000713	gene:fgenesh1_pg.C_scaffold_1001278	1:5976449-5978098	Sue1	Sue16	NOTEST	0	0	0	0	1	1	no
XLOC_000714	XLOC_000714	gene:fgenesh2_kg.1__1536__AT1G14205.1	1:5979404-5980591	Sue1	Sue16	NOTEST	0	0	0	0	1	1	no
XLOC_000715	XLOC_000715	gene:Al_scaffold_0001_1470	1:5986966-5989434	Sue1	Sue16	NOTEST	0	0	0	0	1	1	no
XLOC_000716	XLOC_000716	gene:fgenesh2_kg.1__1540__AT1G14240.2	1:5990880-5993896	Sue1	Sue16	NOTEST	0	0	0	0	1	1	no
XLOC_000717	XLOC_000717	gene:fgenesh2_kg.1__1546__AT1G14260.1	1:5998261-6000348	Sue1	Sue16	NOTEST	0	0	0	0	1	1	no
XLOC_000718	XLOC_000718	PKS2	1:6003236-6004618	Sue1	Sue16	NOTEST	0	0	0	0	1	1	no
XLOC_000719	XLOC_000719	gene:fgenesh1_pm.C_scaffold_1001209	1:6011636-6013195	Sue1	Sue16	NOTEST	0	0	0	0	1	1	no
XLOC_000720	XLOC_000720	SAC52	1:6014512-6015694	Sue1	Sue16	NOTEST	0	0	0	0	1	1	no
XLOC_000721	XLOC_000721	gene:fgenesh1_pm.C_scaffold_1001212	1:6023934-6026001	Sue1	Sue16	NOTEST	0	0	0	0	1	1	no
XLOC_000722	XLOC_000722	FLP	1:6035720-6038622	Sue1	Sue16	NOTEST	0	0	0	0	1	1	no
XLOC_000723	XLOC_000723	APK2A	1:6043302-6045862	Sue1	Sue16	NOTEST	0	0	0	0	1	1	no
XLOC_000724	XLOC_000724	gene:fgenesh2_kg.1__1566__AT1G14390.1	1:6052904-6055846	Sue1	Sue16	NOTEST	0	0	0	0	1	1	no
XLOC_000725	XLOC_000725	gene:scaffold_101614.1	1:6063101-6064836	Sue1	Sue16	NOTEST	0	0	0	0	1	1	no
XLOC_000726	XLOC_000726	gene:Al_scaffold_0001_1490	1:6065471-6065816	Sue1	Sue16	NOTEST	0	0	0	0	1	1	no
XLOC_000727	XLOC_000727	gene:scaffold_101619.1	1:6091025-6094036	Sue1	Sue16	NOTEST	0	0	0	0	1	1	no
XLOC_000728	XLOC_000728	gene:fgenesh1_pg.C_scaffold_1001307	1:6103045-6104930	Sue1	Sue16	NOTEST	0	0	0	0	1	1	no
XLOC_000729	XLOC_000729	gene:fgenesh1_pg.C_scaffold_1001310	1:6122297-6124150	Sue1	Sue16	NOTEST	0	0	0	0	1	1	no
XLOC_000730	XLOC_000730	gene:scaffold_101627.1	1:6124697-6125864	Sue1	Sue16	NOTEST	0	0	0	0	1	1	no
XLOC_000731	XLOC_000731	gene:scaffold_101628.1	1:6128188-6128488	Sue1	Sue16	NOTEST	0	0	0	0	1	1	no
XLOC_000732	XLOC_000732	gene:fgenesh1_pg.C_scaffold_1001312	1:6132502-6133646	Sue1	Sue16	NOTEST	0	0	0	0	1	1	no
XLOC_000733	XLOC_000733	gene:fgenesh1_pm.C_scaffold_1001233	1:6144419-6145709	Sue1	Sue16	NOTEST	0	0	0	0	1	1	no
XLOC_000734	XLOC_000734	gene:scaffold_101633.1	1:6146621-6148454	Sue1	Sue16	NOTEST	0	0	0	0	1	1	no
XLOC_000735	XLOC_000735	gene:scaffold_101634.1	1:6149137-6152886	Sue1	Sue16	NOTEST	0	0	0	0	1	1	no
XLOC_000736	XLOC_000736	gene:fgenesh1_pm.C_scaffold_1001236	1:6155721-6158135	Sue1	Sue16	NOTEST	0	0	0	0	1	1	no
XLOC_000737	XLOC_000737	gene:Al_scaffold_0001_1514	1:6188808-6189820	Sue1	Sue16	NOTEST	0	0	0	0	1	1	no
XLOC_000738	XLOC_000738	gene:Al_scaffold_0001_1515	1:6192292-6194688	Sue1	Sue16	NOTEST	0	0	0	0	1	1	no
XLOC_000739	XLOC_000739	gene:Al_scaffold_0001_1517	1:6202494-6204889	Sue1	Sue16	NOTEST	0	0	0	0	1	1	no
XLOC_000740	XLOC_000740	gene:scaffold_101644.1	1:6205520-6206430	Sue1	Sue16	NOTEST	0	0	0	0	1	1	no
XLOC_000741	XLOC_000741	BPC2	1:6206990-6208823	Sue1	Sue16	NOTEST	0	0	0	0	1	1	no
XLOC_000742	XLOC_000742	AtHB32	1:6211556-6212345	Sue1	Sue16	NOTEST	0	0	0	0	1	1	no
XLOC_000743	XLOC_000743	PAP3	1:6224336-6226588	Sue1	Sue16	NOTEST	0	0	0	0	1	1	no
XLOC_000744	XLOC_000744	gene:fgenesh2_kg.1__1614__AT1G14730.1	1:6238453-6240136	Sue1	Sue16	NOTEST	0	0	0	0	1	1	no
XLOC_000745	XLOC_000745	gene:scaffold_101655.1	1:6245780-6246318	Sue1	Sue16	NOTEST	0	0	0	0	1	1	no
XLOC_000746	XLOC_000746	gene:fgenesh2_kg.1__1618__AT1G14755.1	1:6250553-6251183	Sue1	Sue16	NOTEST	0	0	0	0	1	1	no
XLOC_000747	XLOC_000747	gene:fgenesh2_kg.1__1622__AT1G14780.1	1:6258140-6266573	Sue1	Sue16	NOTEST	0	0	0	0	1	1	no
XLOC_000748	XLOC_000748	atnudt18	1:6291110-6292417	Sue1	Sue16	NOTEST	0	0	0	0	1	1	no
XLOC_000749	XLOC_000749	gene:scaffold_101668.1	1:6295622-6295930	Sue1	Sue16	NOTEST	0	0	0	0	1	1	no
XLOC_000750	XLOC_000750	gene:fgenesh2_kg.1__1632__AT1G14890.1	1:6313799-6314727	Sue1	Sue16	NOTEST	0	0	0	0	1	1	no
XLOC_000751	XLOC_000751	gene:scaffold_101675.1	1:6317480-6317946	Sue1	Sue16	NOTEST	0	0	0	0	1	1	no
XLOC_000752	XLOC_000752	GAI	1:6335674-6337673	Sue1	Sue16	NOTEST	0	0	0	0	1	1	no
XLOC_000753	XLOC_000753	scpl50	1:6370524-6371903	Sue1	Sue16	NOTEST	0	0	0	0	1	1	no
XLOC_000754	XLOC_000754	gene:fgenesh2_kg.1__1643__AT1G15010.1	1:6373234-6373666	Sue1	Sue16	NOTEST	0	0	0	0	1	1	no
XLOC_000755	XLOC_000755	gene:Al_scaffold_0001_1560	1:6374552-6374945	Sue1	Sue16	NOTEST	0	0	0	0	1	1	no
XLOC_000756	XLOC_000756	gene:scaffold_101690.1	1:6380496-6382503	Sue1	Sue16	NOTEST	0	0	0	0	1	1	no
XLOC_000757	XLOC_000757	ATPAP2	1:6391234-6392775	Sue1	Sue16	NOTEST	0	0	0	0	1	1	no
XLOC_000758	XLOC_000758	gene:fgenesh2_kg.1__1653__AT1G15110.1	1:6406388-6409538	Sue1	Sue16	NOTEST	0	0	0	0	1	1	no
XLOC_000759	XLOC_000759	gene:Al_scaffold_0001_1569	1:6410851-6411267	Sue1	Sue16	NOTEST	0	0	0	0	1	1	no
XLOC_000760	XLOC_000760	gene:fgenesh1_pg.C_scaffold_1001369	1:6411915-6413179	Sue1	Sue16	NOTEST	0	0	0	0	1	1	no
XLOC_000761	XLOC_000761	gene:fgenesh2_kg.1__1660__AT1G15150.1	1:6420226-6422471	Sue1	Sue16	NOTEST	0	0	0	0	1	1	no
XLOC_000762	XLOC_000762	gene:fgenesh2_kg.1__1662__AT1G15170.1	1:6424390-6426711	Sue1	Sue16	NOTEST	0	0	0	0	1	1	no
XLOC_000763	XLOC_000763	gene:fgenesh2_kg.1__1663__AT1G15180.1	1:6428186-6430490	Sue1	Sue16	NOTEST	0	0	0	0	1	1	no
XLOC_000764	XLOC_000764	gene:fgenesh2_kg.1__1665__AT1G15190.1	1:6430920-6432029	Sue1	Sue16	NOTEST	0	0	0	0	1	1	no
XLOC_000765	XLOC_000765	gene:fgenesh1_pg.C_scaffold_1001378	1:6442021-6443649	Sue1	Sue16	NOTEST	0	0	0	0	1	1	no
XLOC_000766	XLOC_000766	gene:Al_scaffold_0001_1582	1:6447603-6452044	Sue1	Sue16	NOTEST	0	0	0	0	1	1	no
XLOC_000767	XLOC_000767	gene:fgenesh2_kg.1__1674__AT1G15260.1	1:6453584-6454389	Sue1	Sue16	NOTEST	0	0	0	0	1	1	no
XLOC_000768	XLOC_000768	gene:fgenesh2_kg.1__1677__AT1G15280.2	1:6456102-6460398	Sue1	Sue16	NOTEST	0	0	0	0	1	1	no
XLOC_000769	XLOC_000769	gene:fgenesh1_pm.C_scaffold_1001304	1:6479072-6480205	Sue1	Sue16	NOTEST	0	0	0	0	1	1	no
XLOC_000770	XLOC_000770	SHN1	1:6488116-6489215	Sue1	Sue16	NOTEST	0	0	0	0	1	1	no
XLOC_000771	XLOC_000771	gene:fgenesh2_kg.1__1688__AT1G15370.1	1:6491404-6492969	Sue1	Sue16	NOTEST	0	0	0	0	1	1	no
XLOC_000772	XLOC_000772	gene:scaffold_101723.1	1:6495635-6496972	Sue1	Sue16	NOTEST	0	0	0	0	1	1	no
XLOC_000773	XLOC_000773	PDF1A	1:6499457-6500445	Sue1	Sue16	NOTEST	0	0	0	0	1	1	no
XLOC_000774	XLOC_000774	gene:fgenesh2_kg.1__1695__AT1G15410.1	1:6504176-6506880	Sue1	Sue16	NOTEST	0	0	0	0	1	1	no
XLOC_000775	XLOC_000775	gene:fgenesh2_kg.1__1698__AT1G15430.1	1:6510549-6512163	Sue1	Sue16	NOTEST	0	0	0	0	1	1	no
XLOC_000776	XLOC_000776	gene:fgenesh2_kg.1__1702__AT1G15470.1	1:6522345-6524687	Sue1	Sue16	NOTEST	0	0	0	0	1	1	no
XLOC_000777	XLOC_000777	gene:fgenesh2_kg.1__1703__AT1G15480.1	1:6524832-6527415	Sue1	Sue16	NOTEST	0	0	0	0	1	1	no
XLOC_000778	XLOC_000778	ATNTT2	1:6540741-6543309	Sue1	Sue16	NOTEST	0	0	0	0	1	1	no
XLOC_000779	XLOC_000779	ATECB2	1:6543598-6546199	Sue1	Sue16	NOTEST	0	0	0	0	1	1	no
XLOC_000780	XLOC_000780	gene:Al_scaffold_0001_1614	1:6558976-6560114	Sue1	Sue16	NOTEST	0	0	0	0	1	1	no
XLOC_000781	XLOC_000781	CYCA2%3B3	1:6575928-6579351	Sue1	Sue16	NOTEST	0	0	0	0	1	1	no
XLOC_000782	XLOC_000782	gene:fgenesh1_pg.C_scaffold_1001408	1:6581410-6582542	Sue1	Sue16	NOTEST	0	0	0	0	1	1	no
XLOC_000783	XLOC_000783	gene:fgenesh1_pm.C_scaffold_1001331	1:6583043-6583916	Sue1	Sue16	NOTEST	0	0	0	0	1	1	no
XLOC_000784	XLOC_000784	gene:scaffold_101746.1	1:6587788-6588669	Sue1	Sue16	NOTEST	0	0	0	0	1	1	no
XLOC_000785	XLOC_000785	gene:scaffold_101747.1	1:6590366-6591294	Sue1	Sue16	NOTEST	0	0	0	0	1	1	no
XLOC_000786	XLOC_000786	gene:Al_scaffold_0001_1622	1:6593839-6594761	Sue1	Sue16	NOTEST	0	0	0	0	1	1	no
XLOC_000787	XLOC_000787	CENP-C	1:6595453-6599380	Sue1	Sue16	NOTEST	0	0	0	0	1	1	no
XLOC_000788	XLOC_000788	gene:fgenesh2_kg.1__1715__AT1G15670.1	1:6606218-6607447	Sue1	Sue16	NOTEST	0	0	0	0	1	1	no
XLOC_000789	XLOC_000789	gene:fgenesh2_kg.1__1716__AT1G15680.1	1:6612783-6614025	Sue1	Sue16	NOTEST	0	0	0	0	1	1	no
XLOC_000790	XLOC_000790	gene:fgenesh1_pg.C_scaffold_1001415	1:6616417-6617252	Sue1	Sue16	NOTEST	0	0	0	0	1	1	no
XLOC_000791	XLOC_000791	AVP1	1:6622314-6625401	Sue1	Sue16	NOTEST	0	0	0	0	1	1	no
XLOC_000792	XLOC_000792	gene:scaffold_101755.1	1:6627722-6628828	Sue1	Sue16	NOTEST	0	0	0	0	1	1	no
XLOC_000793	XLOC_000793	TRFL5	1:6629366-6630662	Sue1	Sue16	NOTEST	0	0	0	0	1	1	no
XLOC_000794	XLOC_000794	gene:fgenesh2_kg.1__1723__AT1G15740.1	1:6634191-6644633	Sue1	Sue16	NOTEST	0	0	0	0	1	1	no
XLOC_000795	XLOC_000795	gene:fgenesh2_kg.1__1728__AT1G15760.1	1:6655767-6656364	Sue1	Sue16	NOTEST	0	0	0	0	1	1	no
XLOC_000796	XLOC_000796	gene:scaffold_101768.1	1:6685205-6687092	Sue1	Sue16	NOTEST	0	0	0	0	1	1	no
XLOC_000797	XLOC_000797	gene:fgenesh2_kg.1__1736__AT1G15825.1	1:6688988-6689366	Sue1	Sue16	NOTEST	0	0	0	0	1	1	no
XLOC_000798	XLOC_000798	gene:scaffold_101770.1	1:6689557-6690953	Sue1	Sue16	NOTEST	0	0	0	0	1	1	no
XLOC_000799	XLOC_000799	gene:fgenesh2_kg.1__1737__AT1G15840.1	1:6692173-6693118	Sue1	Sue16	NOTEST	0	0	0	0	1	1	no
XLOC_000800	XLOC_000800	gene:scaffold_101771.1	1:6694145-6695285	Sue1	Sue16	NOTEST	0	0	0	0	1	1	no
XLOC_000801	XLOC_000801	gene:scaffold_101773.1	1:6699727-6701125	Sue1	Sue16	NOTEST	0	0	0	0	1	1	no
XLOC_000802	XLOC_000802	gene:fgenesh1_pg.C_scaffold_1001436	1:6703878-6704262	Sue1	Sue16	NOTEST	0	0	0	0	1	1	no
XLOC_000803	XLOC_000803	gene:scaffold_101775.1	1:6713140-6714317	Sue1	Sue16	NOTEST	0	0	0	0	1	1	no
XLOC_000804	XLOC_000804	gene:scaffold_101777.1	1:6718036-6720665	Sue1	Sue16	NOTEST	0	0	0	0	1	1	no
XLOC_000805	XLOC_000805	gene:scaffold_101778.1	1:6726891-6729351	Sue1	Sue16	NOTEST	0	0	0	0	1	1	no
XLOC_000806	XLOC_000806	gene:fgenesh1_pm.C_scaffold_1001360	1:6729621-6729963	Sue1	Sue16	NOTEST	0	0	0	0	1	1	no
XLOC_000807	XLOC_000807	gene:fgenesh2_kg.1__1743__AT1G15910.1	1:6730489-6734225	Sue1	Sue16	NOTEST	0	0	0	0	1	1	no
XLOC_000808	XLOC_000808	gene:fgenesh1_pm.C_scaffold_1001362	1:6735302-6736157	Sue1	Sue16	NOTEST	0	0	0	0	1	1	no
XLOC_000809	XLOC_000809	gene:fgenesh1_pm.C_scaffold_1001363	1:6737532-6738095	Sue1	Sue16	NOTEST	0	0	0	0	1	1	no
XLOC_000810	XLOC_000810	CCR1	1:6744229-6747533	Sue1	Sue16	NOTEST	0	0	0	0	1	1	no
XLOC_000811	XLOC_000811	NDF1	1:6754751-6759385	Sue1	Sue16	NOTEST	0	0	0	0	1	1	no
XLOC_000812	XLOC_000812	gene:fgenesh2_kg.1__1753__AT1G16000.1	1:6759977-6760746	Sue1	Sue16	NOTEST	0	0	0	0	1	1	no
XLOC_000813	XLOC_000813	gene:fgenesh2_kg.1__1757__AT1G16020.1	1:6763663-6767245	Sue1	Sue16	NOTEST	0	0	0	0	1	1	no
XLOC_000814	XLOC_000814	gene:Al_scaffold_0001_1667	1:6770209-6771901	Sue1	Sue16	NOTEST	0	0	0	0	1	1	no
XLOC_000815	XLOC_000815	gene:Al_scaffold_0001_1668	1:6775724-6775892	Sue1	Sue16	NOTEST	0	0	0	0	1	1	no
XLOC_000816	XLOC_000816	ADAP	1:6777946-6781250	Sue1	Sue16	NOTEST	0	0	0	0	1	1	no
XLOC_000817	XLOC_000817	gene:fgenesh2_kg.1__1764__AT1G16080.1	1:6783837-6785574	Sue1	Sue16	NOTEST	0	0	0	0	1	1	no
XLOC_000818	XLOC_000818	WAKL7	1:6785801-6787332	Sue1	Sue16	NOTEST	0	0	0	0	1	1	no
XLOC_000819	XLOC_000819	WAKL6	1:6787945-6790332	Sue1	Sue16	NOTEST	0	0	0	0	1	1	no
XLOC_000820	XLOC_000820	WAKL1	1:6791158-6793506	Sue1	Sue16	NOTEST	0	0	0	0	1	1	no
XLOC_000821	XLOC_000821	WAKL4	1:6794227-6796666	Sue1	Sue16	NOTEST	0	0	0	0	1	1	no
XLOC_000822	XLOC_000822	WAKL5	1:6797718-6800353	Sue1	Sue16	NOTEST	0	0	0	0	1	1	no
XLOC_000823	XLOC_000823	gene:fgenesh2_kg.1__1770__AT1G16180.1	1:6802668-6805067	Sue1	Sue16	NOTEST	0	0	0	0	1	1	no
XLOC_000824	XLOC_000824	RAD23A	1:6805424-6808094	Sue1	Sue16	NOTEST	0	0	0	0	1	1	no
XLOC_000825	XLOC_000825	gene:fgenesh1_pg.C_scaffold_1001466	1:6811688-6813624	Sue1	Sue16	NOTEST	0	0	0	0	1	1	no
XLOC_000826	XLOC_000826	gene:scaffold_101809.1	1:6819304-6821075	Sue1	Sue16	NOTEST	0	0	0	0	1	1	no
XLOC_000827	XLOC_000827	gene:fgenesh2_kg.1__1778__AT1G16270.1	1:6826151-6830703	Sue1	Sue16	NOTEST	0	0	0	0	1	1	no
XLOC_000828	XLOC_000828	GAPCP-2	1:6837030-6840145	Sue1	Sue16	NOTEST	0	0	0	0	1	1	no
XLOC_000829	XLOC_000829	gene:fgenesh2_kg.1__1782__AT1G16310.1	1:6841214-6843537	Sue1	Sue16	NOTEST	0	0	0	0	1	1	no
XLOC_000830	XLOC_000830	gene:fgenesh2_kg.1__1783__AT1G16320.1	1:6843808-6845054	Sue1	Sue16	NOTEST	0	0	0	0	1	1	no
XLOC_000831	XLOC_000831	gene:scaffold_101819.1	1:6855381-6857380	Sue1	Sue16	NOTEST	0	0	0	0	1	1	no
XLOC_000832	XLOC_000832	ATOCT6	1:6861812-6863469	Sue1	Sue16	NOTEST	0	0	0	0	1	1	no
XLOC_000833	XLOC_000833	ATOCT3	1:6868256-6872598	Sue1	Sue16	NOTEST	0	0	0	0	1	1	no
XLOC_000834	XLOC_000834	CYP79F2	1:6873532-6875791	Sue1	Sue16	NOTEST	0	0	0	0	1	1	no
XLOC_000835	XLOC_000835	CYP79F1	1:6879773-6882234	Sue1	Sue16	NOTEST	0	0	0	0	1	1	no
XLOC_000836	XLOC_000836	gene:fgenesh1_pm.C_scaffold_1001400	1:6886049-6886885	Sue1	Sue16	NOTEST	0	0	0	0	1	1	no
XLOC_000837	XLOC_000837	RSH3	1:6887770-6889149	Sue1	Sue16	NOTEST	0	0	0	0	1	1	no
XLOC_000838	XLOC_000838	gene:fgenesh2_kg.1__1795__AT1G16445.1	1:6889331-6890727	Sue1	Sue16	NOTEST	0	0	0	0	1	1	no
XLOC_000839	XLOC_000839	PAB1	1:6895819-6898353	Sue1	Sue16	NOTEST	0	0	0	0	1	1	no
XLOC_000840	XLOC_000840	gene:fgenesh2_kg.1__1802__AT1G16500.1	1:6914917-6916023	Sue1	Sue16	NOTEST	0	0	0	0	1	1	no
XLOC_000841	XLOC_000841	gene:fgenesh2_kg.1__1804__AT1G16520.1	1:6925408-6927774	Sue1	Sue16	NOTEST	0	0	0	0	1	1	no
XLOC_000842	XLOC_000842	SIR3	1:6939558-6945587	Sue1	Sue16	NOTEST	0	0	0	0	1	1	no
XLOC_000843	XLOC_000843	gene:scaffold_101842.1	1:6945843-6948376	Sue1	Sue16	NOTEST	0	0	0	0	1	1	no
XLOC_000844	XLOC_000844	gene:fgenesh2_kg.1__1809__AT1G16560.3	1:6949770-6952192	Sue1	Sue16	NOTEST	0	0	0	0	1	1	no
XLOC_000845	XLOC_000845	REV7	1:6955330-6956453	Sue1	Sue16	NOTEST	0	0	0	0	1	1	no
XLOC_000846	XLOC_000846	gene:fgenesh1_pg.C_scaffold_1001499	1:6957324-6957818	Sue1	Sue16	NOTEST	0	0	0	0	1	1	no
XLOC_000847	XLOC_000847	gene:scaffold_101848.1	1:6962194-6965180	Sue1	Sue16	NOTEST	0	0	0	0	1	1	no
XLOC_000848	XLOC_000848	gene:Al_scaffold_0001_1721	1:6971275-6972748	Sue1	Sue16	NOTEST	0	0	0	0	1	1	no
XLOC_000849	XLOC_000849	gene:fgenesh1_pm.C_scaffold_1001418	1:6977822-6978770	Sue1	Sue16	NOTEST	0	0	0	0	1	1	no
XLOC_000850	XLOC_000850	gene:scaffold_101852.1	1:6979095-6982313	Sue1	Sue16	NOTEST	0	0	0	0	1	1	no
XLOC_000851	XLOC_000851	gene:fgenesh2_kg.1__1817__AT1G16670.1	1:6983424-6985818	Sue1	Sue16	NOTEST	0	0	0	0	1	1	no
XLOC_000852	XLOC_000852	gene:fgenesh2_kg.1__1819__AT1G16690.1	1:6989990-6993635	Sue1	Sue16	NOTEST	0	0	0	0	1	1	no
XLOC_000853	XLOC_000853	gene:fgenesh2_kg.1__1820__AT1G16700.1	1:6993895-6996102	Sue1	Sue16	NOTEST	0	0	0	0	1	1	no
XLOC_000854	XLOC_000854	gene:fgenesh1_pm.C_scaffold_1001423	1:6996709-6998735	Sue1	Sue16	NOTEST	0	0	0	0	1	1	no
XLOC_000855	XLOC_000855	HAC12	1:6998856-7006034	Sue1	Sue16	NOTEST	0	0	0	0	1	1	no
XLOC_000856	XLOC_000856	HCF173	1:7007513-7010837	Sue1	Sue16	NOTEST	0	0	0	0	1	1	no
XLOC_000857	XLOC_000857	gene:Al_scaffold_0001_1732	1:7012169-7013303	Sue1	Sue16	NOTEST	0	0	0	0	1	1	no
XLOC_000858	XLOC_000858	gene:fgenesh1_pm.C_scaffold_1001429	1:7018135-7021209	Sue1	Sue16	NOTEST	0	0	0	0	1	1	no
XLOC_000859	XLOC_000859	gene:fgenesh2_kg.1__1827__AT1G16770.1	1:7021743-7023117	Sue1	Sue16	NOTEST	0	0	0	0	1	1	no
XLOC_000860	XLOC_000860	gene:fgenesh2_kg.1__1831__AT1G16810.2	1:7037415-7038142	Sue1	Sue16	NOTEST	0	0	0	0	1	1	no
XLOC_000861	XLOC_000861	gene:Al_scaffold_0001_1740	1:7040098-7043915	Sue1	Sue16	NOTEST	0	0	0	0	1	1	no
XLOC_000862	XLOC_000862	gene:scaffold_101873.1	1:7060520-7062457	Sue1	Sue16	NOTEST	0	0	0	0	1	1	no
XLOC_000863	XLOC_000863	gene:fgenesh2_kg.1__1842__AT1G16880.1	1:7065894-7068567	Sue1	Sue16	NOTEST	0	0	0	0	1	1	no
XLOC_000864	XLOC_000864	gene:scaffold_101881.1	1:7082068-7083659	Sue1	Sue16	NOTEST	0	0	0	0	1	1	no
XLOC_000865	XLOC_000865	gene:scaffold_101882.1	1:7088152-7088474	Sue1	Sue16	NOTEST	0	0	0	0	1	1	no
XLOC_000866	XLOC_000866	gene:Al_scaffold_0001_1753	1:7091974-7092691	Sue1	Sue16	NOTEST	0	0	0	0	1	1	no
XLOC_000867	XLOC_000867	ATTPS2	1:7099493-7103611	Sue1	Sue16	NOTEST	0	0	0	0	1	1	no
XLOC_000868	XLOC_000868	gene:Al_scaffold_0001_1756	1:7105819-7107549	Sue1	Sue16	NOTEST	0	0	0	0	1	1	no
XLOC_000869	XLOC_000869	SRG1	1:7108459-7110141	Sue1	Sue16	NOTEST	0	0	0	0	1	1	no
XLOC_000870	XLOC_000870	gene:fgenesh1_pg.C_scaffold_1001534	1:7110872-7112788	Sue1	Sue16	NOTEST	0	0	0	0	1	1	no
XLOC_000871	XLOC_000871	gene:scaffold_101890.1	1:7114023-7114697	Sue1	Sue16	NOTEST	0	0	0	0	1	1	no
XLOC_000872	XLOC_000872	gene:Al_scaffold_0001_1761,gene:scaffold_101891.1	1:7127316-7131067	Sue1	Sue16	NOTEST	0	0	0	0	1	1	no
XLOC_000873	XLOC_000873	gene:fgenesh2_kg.1__1859__AT1G17070.1	1:7137666-7145414	Sue1	Sue16	NOTEST	0	0	0	0	1	1	no
XLOC_000874	XLOC_000874	gene:fgenesh2_kg.1__1862__AT1G17100.1	1:7150994-7151997	Sue1	Sue16	NOTEST	0	0	0	0	1	1	no
XLOC_000875	XLOC_000875	CAT8	1:7158225-7165375	Sue1	Sue16	NOTEST	0	0	0	0	1	1	no
XLOC_000876	XLOC_000876	gene:fgenesh2_kg.1__1866__AT1G17130.2	1:7165726-7168228	Sue1	Sue16	NOTEST	0	0	0	0	1	1	no
XLOC_000877	XLOC_000877	gene:fgenesh2_kg.1__1871__AT1G17150.1	1:7177260-7179067	Sue1	Sue16	NOTEST	0	0	0	0	1	1	no
XLOC_000878	XLOC_000878	ATGSTU24	1:7184344-7185213	Sue1	Sue16	NOTEST	0	0	0	0	1	1	no
XLOC_000879	XLOC_000879	ATGSTU25	1:7186600-7187281	Sue1	Sue16	NOTEST	0	0	0	0	1	1	no
XLOC_000880	XLOC_000880	ATGSTU26	1:7188547-7189679	Sue1	Sue16	NOTEST	0	0	0	0	1	1	no
XLOC_000881	XLOC_000881	gene:Al_scaffold_0001_1780	1:7192554-7194033	Sue1	Sue16	NOTEST	0	0	0	0	1	1	no
XLOC_000882	XLOC_000882	gene:fgenesh2_kg.1__1877__AT1G17200.1	1:7195138-7196788	Sue1	Sue16	NOTEST	0	0	0	0	1	1	no
XLOC_000883	XLOC_000883	FUG1	1:7201819-7207117	Sue1	Sue16	NOTEST	0	0	0	0	1	1	no
XLOC_000884	XLOC_000884	gene:scaffold_101915.1	1:7208052-7211573	Sue1	Sue16	NOTEST	0	0	0	0	1	1	no
XLOC_000885	XLOC_000885	RTFL11	1:7211994-7212359	Sue1	Sue16	NOTEST	0	0	0	0	1	1	no
XLOC_000886	XLOC_000886	gene:scaffold_101918.1	1:7216179-7216561	Sue1	Sue16	NOTEST	0	0	0	0	1	1	no
XLOC_000887	XLOC_000887	gene:fgenesh2_kg.1__1887__AT1G17285.1	1:7238973-7239543	Sue1	Sue16	NOTEST	0	0	0	0	1	1	no
XLOC_000888	XLOC_000888	AlaAT1	1:7240930-7244377	Sue1	Sue16	NOTEST	0	0	0	0	1	1	no
XLOC_000889	XLOC_000889	gene:scaffold_101928.1	1:7245156-7245645	Sue1	Sue16	NOTEST	0	0	0	0	1	1	no
XLOC_000890	XLOC_000890	gene:fgenesh2_kg.1__1890__AT1G17330.1	1:7248374-7250222	Sue1	Sue16	NOTEST	0	0	0	0	1	1	no
XLOC_000891	XLOC_000891	gene:fgenesh2_kg.1__1891__AT1G17340.1	1:7253507-7258378	Sue1	Sue16	NOTEST	0	0	0	0	1	1	no
XLOC_000892	XLOC_000892	gene:fgenesh2_kg.1__1892__AT1G17345.1	1:7260586-7261297	Sue1	Sue16	NOTEST	0	0	0	0	1	1	no
XLOC_000893	XLOC_000893	gene:fgenesh2_kg.1__1893__AT1G17350.1	1:7262701-7265358	Sue1	Sue16	NOTEST	0	0	0	0	1	1	no
XLOC_000894	XLOC_000894	gene:scaffold_101935.1	1:7266746-7267852	Sue1	Sue16	NOTEST	0	0	0	0	1	1	no
XLOC_000895	XLOC_000895	LOX3	1:7301207-7305234	Sue1	Sue16	NOTEST	0	0	0	0	1	1	no
XLOC_000896	XLOC_000896	gene:fgenesh2_kg.1__1902__AT1G17430.1	1:7306186-7307842	Sue1	Sue16	NOTEST	0	0	0	0	1	1	no
XLOC_000897	XLOC_000897	ELF4-L4	1:7327250-7328551	Sue1	Sue16	NOTEST	0	0	0	0	1	1	no
XLOC_000898	XLOC_000898	TRFL3	1:7328958-7332660	Sue1	Sue16	NOTEST	0	0	0	0	1	1	no
XLOC_000899	XLOC_000899	ATDRG1	1:7333470-7336481	Sue1	Sue16	NOTEST	0	0	0	0	1	1	no
XLOC_000900	XLOC_000900	gene:scaffold_101949.1	1:7338911-7339453	Sue1	Sue16	NOTEST	0	0	0	0	1	1	no
XLOC_000901	XLOC_000901	gene:scaffold_101950.1	1:7343265-7347769	Sue1	Sue16	NOTEST	0	0	0	0	1	1	no
XLOC_000902	XLOC_000902	gene:scaffold_101952.1	1:7353628-7354422	Sue1	Sue16	NOTEST	0	0	0	0	1	1	no
XLOC_000903	XLOC_000903	ATTIM23-1	1:7358278-7359115	Sue1	Sue16	NOTEST	0	0	0	0	1	1	no
XLOC_000904	XLOC_000904	gene:Al_scaffold_0001_1819	1:7364241-7365739	Sue1	Sue16	NOTEST	0	0	0	0	1	1	no
XLOC_000905	XLOC_000905	HAB2	1:7367954-7370093	Sue1	Sue16	NOTEST	0	0	0	0	1	1	no
XLOC_000906	XLOC_000906	MYA1	1:7372914-7382850	Sue1	Sue16	NOTEST	0	0	0	0	1	1	no
XLOC_000907	XLOC_000907	gene:scaffold_101960.1	1:7383314-7383936	Sue1	Sue16	NOTEST	0	0	0	0	1	1	no
XLOC_000908	XLOC_000908	gene:fgenesh2_kg.1__1924__AT1G17610.1	1:7390646-7391887	Sue1	Sue16	NOTEST	0	0	0	0	1	1	no
XLOC_000909	XLOC_000909	gene:Al_scaffold_0001_1827	1:7392984-7394218	Sue1	Sue16	NOTEST	0	0	0	0	1	1	no
XLOC_000910	XLOC_000910	gene:fgenesh2_kg.1__1926__AT1G17620.1	1:7395831-7396913	Sue1	Sue16	NOTEST	0	0	0	0	1	1	no
XLOC_000911	XLOC_000911	gene:fgenesh1_pg.C_scaffold_1001594	1:7398253-7400788	Sue1	Sue16	NOTEST	0	0	0	0	1	1	no
XLOC_000912	XLOC_000912	gene:scaffold_101969.1	1:7408817-7409008	Sue1	Sue16	NOTEST	0	0	0	0	1	1	no
XLOC_000913	XLOC_000913	gene:fgenesh1_pg.C_scaffold_1001597	1:7411809-7414991	Sue1	Sue16	NOTEST	0	0	0	0	1	1	no
XLOC_000914	XLOC_000914	gene:fgenesh2_kg.1__1931__AT1G17680.1	1:7419200-7425296	Sue1	Sue16	NOTEST	0	0	0	0	1	1	no
XLOC_000915	XLOC_000915	PRA1.F1	1:7433998-7434581	Sue1	Sue16	NOTEST	0	0	0	0	1	1	no
XLOC_000916	XLOC_000916	VPS46.1	1:7449332-7450461	Sue1	Sue16	NOTEST	0	0	0	0	1	1	no
XLOC_000917	XLOC_000917	PGDH	1:7451435-7455148	Sue1	Sue16	NOTEST	0	0	0	0	1	1	no
XLOC_000918	XLOC_000918	PEPR2	1:7460305-7463746	Sue1	Sue16	NOTEST	0	0	0	0	1	1	no
XLOC_000919	XLOC_000919	SUVH7	1:7475697-7479653	Sue1	Sue16	NOTEST	0	0	0	0	1	1	no
XLOC_000920	XLOC_000920	ENODL22	1:7482643-7483372	Sue1	Sue16	NOTEST	0	0	0	0	1	1	no
XLOC_000921	XLOC_000921	BETA-TIP	1:7484133-7485440	Sue1	Sue16	NOTEST	0	0	0	0	1	1	no
XLOC_000922	XLOC_000922	WBC11	1:7504111-7508021	Sue1	Sue16	NOTEST	0	0	0	0	1	1	no
XLOC_000923	XLOC_000923	gene:scaffold_101992.1	1:7510872-7511503	Sue1	Sue16	NOTEST	0	0	0	0	1	1	no
XLOC_000924	XLOC_000924	gene:fgenesh2_kg.1__1959__AT1G17910.1	1:7518154-7520696	Sue1	Sue16	NOTEST	0	0	0	0	1	1	no
XLOC_000925	XLOC_000925	ATMYB52	1:7539897-7541231	Sue1	Sue16	NOTEST	0	0	0	0	1	1	no
XLOC_000926	XLOC_000926	gene:fgenesh1_pm.C_scaffold_1001539	1:7548615-7550730	Sue1	Sue16	NOTEST	0	0	0	0	1	1	no
XLOC_000927	XLOC_000927	gene:fgenesh2_kg.1__1968__AT1G18000.1	1:7556482-7558148	Sue1	Sue16	NOTEST	0	0	0	0	1	1	no
XLOC_000928	XLOC_000928	gene:Al_scaffold_0001_1870	1:7559066-7568896	Sue1	Sue16	NOTEST	0	0	0	0	1	1	no
XLOC_000929	XLOC_000929	gene:fgenesh1_pm.C_scaffold_1001543	1:7569372-7571580	Sue1	Sue16	NOTEST	0	0	0	0	1	1	no
XLOC_000930	XLOC_000930	ATARCA	1:7595931-7597517	Sue1	Sue16	NOTEST	0	0	0	0	1	1	no
XLOC_000931	XLOC_000931	gene:scaffold_102016.1	1:7598100-7601392	Sue1	Sue16	NOTEST	0	0	0	0	1	1	no
XLOC_000932	XLOC_000932	gene:scaffold_102018.1	1:7605815-7606959	Sue1	Sue16	NOTEST	0	0	0	0	1	1	no
XLOC_000933	XLOC_000933	gene:scaffold_102019.1	1:7608434-7612224	Sue1	Sue16	NOTEST	0	0	0	0	1	1	no
XLOC_000934	XLOC_000934	gene:fgenesh2_kg.1__1986__AT1G18160.1	1:7627752-7632931	Sue1	Sue16	NOTEST	0	0	0	0	1	1	no
XLOC_000935	XLOC_000935	gene:scaffold_102024.1	1:7633267-7634569	Sue1	Sue16	NOTEST	0	0	0	0	1	1	no
XLOC_000936	XLOC_000936	gene:scaffold_102025.1	1:7634876-7636744	Sue1	Sue16	NOTEST	0	0	0	0	1	1	no
XLOC_000937	XLOC_000937	gene:Al_scaffold_0001_1894	1:7672539-7673352	Sue1	Sue16	NOTEST	0	0	0	0	1	1	no
XLOC_000938	XLOC_000938	gene:fgenesh2_kg.1__2000__AT1G18290.1	1:7677960-7682169	Sue1	Sue16	NOTEST	0	0	0	0	1	1	no
XLOC_000939	XLOC_000939	atnudt4	1:7683570-7684554	Sue1	Sue16	NOTEST	0	0	0	0	1	1	no
XLOC_000940	XLOC_000940	gene:fgenesh2_kg.1__2002__AT3G10110.1	1:7685061-7686526	Sue1	Sue16	NOTEST	0	0	0	0	1	1	no
XLOC_000941	XLOC_000941	gene:Al_scaffold_0001_1902	1:7702508-7703018	Sue1	Sue16	NOTEST	0	0	0	0	1	1	no
XLOC_000942	XLOC_000942	ATMKK7	1:7707699-7708716	Sue1	Sue16	NOTEST	0	0	0	0	1	1	no
XLOC_000943	XLOC_000943	gene:fgenesh1_pm.C_scaffold_1001571	1:7718733-7726209	Sue1	Sue16	NOTEST	0	0	0	0	1	1	no
XLOC_000944	XLOC_000944	gene:fgenesh1_pg.C_scaffold_1001666	1:7736045-7739013	Sue1	Sue16	NOTEST	0	0	0	0	1	1	no
XLOC_000945	XLOC_000945	gene:Al_scaffold_0001_1911	1:7739630-7742097	Sue1	Sue16	NOTEST	0	0	0	0	1	1	no
XLOC_000946	XLOC_000946	gene:fgenesh2_kg.1__2016__AT1G18440.1	1:7742305-7744199	Sue1	Sue16	NOTEST	0	0	0	0	1	1	no
XLOC_000947	XLOC_000947	ATARP4	1:7744447-7748322	Sue1	Sue16	NOTEST	0	0	0	0	1	1	no
XLOC_000948	XLOC_000948	gene:fgenesh2_kg.1__2018__AT1G18460.1	1:7749227-7752758	Sue1	Sue16	NOTEST	0	0	0	0	1	1	no
XLOC_000949	XLOC_000949	gene:fgenesh2_kg.1__2021__AT1G18480.1	1:7760348-7761551	Sue1	Sue16	NOTEST	0	0	0	0	1	1	no
XLOC_000950	XLOC_000950	gene:fgenesh2_kg.1__2022__AT1G18485.1	1:7761900-7764803	Sue1	Sue16	NOTEST	0	0	0	0	1	1	no
XLOC_000951	XLOC_000951	gene:fgenesh2_kg.1__2023__AT1G18490.1	1:7767428-7769691	Sue1	Sue16	NOTEST	0	0	0	0	1	1	no
XLOC_000952	XLOC_000952	MAML-4	1:7769930-7773827	Sue1	Sue16	NOTEST	0	0	0	0	1	1	no
XLOC_000953	XLOC_000953	TET16	1:7774173-7774995	Sue1	Sue16	NOTEST	0	0	0	0	1	1	no
XLOC_000954	XLOC_000954	TET11	1:7775934-7777081	Sue1	Sue16	NOTEST	0	0	0	0	1	1	no
XLOC_000955	XLOC_000955	gene:scaffold_102067.1	1:7777567-7778084	Sue1	Sue16	NOTEST	0	0	0	0	1	1	no
XLOC_000956	XLOC_000956	MYB51	1:7789690-7791515	Sue1	Sue16	NOTEST	0	0	0	0	1	1	no
XLOC_000957	XLOC_000957	GAUT11	1:7801034-7803198	Sue1	Sue16	NOTEST	0	0	0	0	1	1	no
XLOC_000958	XLOC_000958	SOT17	1:7806963-7808302	Sue1	Sue16	NOTEST	0	0	0	0	1	1	no
XLOC_000959	XLOC_000959	ATRBL12	1:7808842-7811082	Sue1	Sue16	NOTEST	0	0	0	0	1	1	no
XLOC_000960	XLOC_000960	gene:Al_scaffold_0001_1930	1:7812178-7814774	Sue1	Sue16	NOTEST	0	0	0	0	1	1	no
XLOC_000961	XLOC_000961	gene:fgenesh2_kg.1__2037__AT1G18620.2	1:7816493-7820901	Sue1	Sue16	NOTEST	0	0	0	0	1	1	no
XLOC_000962	XLOC_000962	GR-RBP6	1:7821725-7822782	Sue1	Sue16	NOTEST	0	0	0	0	1	1	no
XLOC_000963	XLOC_000963	gene:fgenesh2_kg.1__2042__AT1G18660.4	1:7831315-7836048	Sue1	Sue16	NOTEST	0	0	0	0	1	1	no
XLOC_000964	XLOC_000964	gene:fgenesh1_pm.C_scaffold_1001597	1:7843724-7846304	Sue1	Sue16	NOTEST	0	0	0	0	1	1	no
XLOC_000965	XLOC_000965	gene:fgenesh2_kg.1__2047__AT1G18700.1	1:7847029-7852681	Sue1	Sue16	NOTEST	0	0	0	0	1	1	no
XLOC_000966	XLOC_000966	AtMYB47	1:7877872-7880530	Sue1	Sue16	NOTEST	0	0	0	0	1	1	no
XLOC_000967	XLOC_000967	gene:fgenesh1_pg.C_scaffold_1001692	1:7885800-7887419	Sue1	Sue16	NOTEST	0	0	0	0	1	1	no
XLOC_000968	XLOC_000968	gene:Al_scaffold_0001_1944	1:7893492-7893795	Sue1	Sue16	NOTEST	0	0	0	0	1	1	no
XLOC_000969	XLOC_000969	NDF6	1:7896756-7898447	Sue1	Sue16	NOTEST	0	0	0	0	1	1	no
XLOC_000970	XLOC_000970	gene:fgenesh2_kg.1__2054__AT1G18740.1	1:7902906-7905285	Sue1	Sue16	NOTEST	0	0	0	0	1	1	no
XLOC_000971	XLOC_000971	AGL65	1:7906167-7908577	Sue1	Sue16	NOTEST	0	0	0	0	1	1	no
XLOC_000972	XLOC_000972	gene:fgenesh2_kg.1__2060__AT1G18830.1	1:7952325-7957188	Sue1	Sue16	NOTEST	0	0	0	0	1	1	no
XLOC_000973	XLOC_000973	WRKY61	1:7975905-7977915	Sue1	Sue16	NOTEST	0	0	0	0	1	1	no
XLOC_000974	XLOC_000974	ICS2	1:7986572-7994944	Sue1	Sue16	NOTEST	0	0	0	0	1	1	no
XLOC_000975	XLOC_000975	gene:fgenesh2_kg.1__2066__AT1G18880.1	1:7996530-7999034	Sue1	Sue16	NOTEST	0	0	0	0	1	1	no
XLOC_000976	XLOC_000976	gene:scaffold_102115.1	1:8006364-8008989	Sue1	Sue16	NOTEST	0	0	0	0	1	1	no
XLOC_000977	XLOC_000977	gene:fgenesh1_pm.C_scaffold_1001618	1:8016172-8017965	Sue1	Sue16	NOTEST	0	0	0	0	1	1	no
XLOC_000978	XLOC_000978	gene:fgenesh2_kg.1__2072__AT1G18950.1	1:8018829-8024385	Sue1	Sue16	NOTEST	0	0	0	0	1	1	no
XLOC_000979	XLOC_000979	gene:fgenesh2_kg.1__2073__AT1G18960.1	1:8025192-8026239	Sue1	Sue16	NOTEST	0	0	0	0	1	1	no
XLOC_000980	XLOC_000980	gene:fgenesh1_pg.C_scaffold_1001721	1:8038413-8040333	Sue1	Sue16	NOTEST	0	0	0	0	1	1	no
XLOC_000981	XLOC_000981	gene:scaffold_102125.1	1:8041039-8041337	Sue1	Sue16	NOTEST	0	0	0	0	1	1	no
XLOC_000982	XLOC_000982	gene:scaffold_102126.1	1:8041630-8042113	Sue1	Sue16	NOTEST	0	0	0	0	1	1	no
XLOC_000983	XLOC_000983	gene:fgenesh2_kg.1__2081__AT1G19025.1	1:8042465-8044481	Sue1	Sue16	NOTEST	0	0	0	0	1	1	no
XLOC_000984	XLOC_000984	gene:scaffold_102128.1	1:8044637-8045030	Sue1	Sue16	NOTEST	0	0	0	0	1	1	no
XLOC_000985	XLOC_000985	gene:Al_scaffold_0001_1978	1:8051048-8052438	Sue1	Sue16	NOTEST	0	0	0	0	1	1	no
XLOC_000986	XLOC_000986	gene:fgenesh1_pg.C_scaffold_1001725	1:8053401-8055011	Sue1	Sue16	NOTEST	0	0	0	0	1	1	no
XLOC_000987	XLOC_000987	RKF2	1:8056077-8058649	Sue1	Sue16	NOTEST	0	0	0	0	1	1	no
XLOC_000988	XLOC_000988	gene:fgenesh2_kg.1__2084__AT1G19100.1	1:8067446-8074056	Sue1	Sue16	NOTEST	0	0	0	0	1	1	no
XLOC_000989	XLOC_000989	gene:fgenesh2_kg.1__2085__AT1G19110.1	1:8075831-8079770	Sue1	Sue16	NOTEST	0	0	0	0	1	1	no
XLOC_000990	XLOC_000990	gene:fgenesh2_kg.1__2087__AT1G19115.2	1:8080107-8081719	Sue1	Sue16	NOTEST	0	0	0	0	1	1	no
XLOC_000991	XLOC_000991	gene:fgenesh2_kg.1__2089__AT1G19120.1	1:8082515-8083886	Sue1	Sue16	NOTEST	0	0	0	0	1	1	no
XLOC_000992	XLOC_000992	LHCA6	1:8087281-8088615	Sue1	Sue16	NOTEST	0	0	0	0	1	1	no
XLOC_000993	XLOC_000993	gene:fgenesh2_kg.1__2094__AT1G19170.1	1:8094643-8096938	Sue1	Sue16	NOTEST	0	0	0	0	1	1	no
XLOC_000994	XLOC_000994	TIFY10A	1:8100621-8101768	Sue1	Sue16	NOTEST	0	0	0	0	1	1	no
XLOC_000995	XLOC_000995	gene:scaffold_102142.1	1:8102470-8103455	Sue1	Sue16	NOTEST	0	0	0	0	1	1	no
XLOC_000996	XLOC_000996	gene:fgenesh1_pm.C_scaffold_1001641	1:8134540-8139454	Sue1	Sue16	NOTEST	0	0	0	0	1	1	no
XLOC_000997	XLOC_000997	DA1	1:8156270-8159849	Sue1	Sue16	NOTEST	0	0	0	0	1	1	no
XLOC_000998	XLOC_000998	gene:scaffold_102154.1	1:8166404-8169156	Sue1	Sue16	NOTEST	0	0	0	0	1	1	no
XLOC_000999	XLOC_000999	gene:fgenesh2_kg.1__2108__AT1G19320.1	1:8181054-8181961	Sue1	Sue16	NOTEST	0	0	0	0	1	1	no
XLOC_001000	XLOC_001000	gene:fgenesh2_kg.1__2111__AT1G19340.1	1:8187134-8189444	Sue1	Sue16	NOTEST	0	0	0	0	1	1	no
XLOC_001001	XLOC_001001	BES1	1:8190818-8192643	Sue1	Sue16	NOTEST	0	0	0	0	1	1	no
XLOC_001002	XLOC_001002	gene:fgenesh2_kg.1__2119__AT1G19380.1	1:8201102-8201812	Sue1	Sue16	NOTEST	0	0	0	0	1	1	no
XLOC_001003	XLOC_001003	gene:Al_scaffold_0001_2011	1:8203284-8203511	Sue1	Sue16	NOTEST	0	0	0	0	1	1	no
XLOC_001004	XLOC_001004	gene:scaffold_102167.1	1:8215953-8217331	Sue1	Sue16	NOTEST	0	0	0	0	1	1	no
XLOC_001005	XLOC_001005	NUP155	1:8235196-8238871	Sue1	Sue16	NOTEST	0	0	0	0	1	1	no
XLOC_001006	XLOC_001006	gene:fgenesh2_kg.1__2123__AT1G14840.1	1:8242740-8246705	Sue1	Sue16	NOTEST	0	0	0	0	1	1	no
XLOC_001007	XLOC_001007	gene:fgenesh2_kg.1__2124__AT1G14830.1	1:8248835-8252883	Sue1	Sue16	NOTEST	0	0	0	0	1	1	no
XLOC_001008	XLOC_001008	gene:Al_scaffold_0001_2020	1:8253167-8254363	Sue1	Sue16	NOTEST	0	0	0	0	1	1	no
XLOC_001009	XLOC_001009	gene:fgenesh2_kg.1__2125__AT1G14810.1	1:8254904-8256413	Sue1	Sue16	NOTEST	0	0	0	0	1	1	no
XLOC_001010	XLOC_001010	gene:Al_scaffold_0001_2023	1:8267280-8268643	Sue1	Sue16	NOTEST	0	0	0	0	1	1	no
XLOC_001011	XLOC_001011	gene:scaffold_102177.1	1:8270343-8271723	Sue1	Sue16	NOTEST	0	0	0	0	1	1	no
XLOC_001012	XLOC_001012	KCS4	1:8277028-8278914	Sue1	Sue16	NOTEST	0	0	0	0	1	1	no
XLOC_001013	XLOC_001013	gene:fgenesh1_pm.C_scaffold_1001662	1:8285928-8287144	Sue1	Sue16	NOTEST	0	0	0	0	1	1	no
XLOC_001014	XLOC_001014	gene:Al_scaffold_0001_2029	1:8287955-8295133	Sue1	Sue16	NOTEST	0	0	0	0	1	1	no
XLOC_001015	XLOC_001015	NFD5	1:8303679-8306373	Sue1	Sue16	NOTEST	0	0	0	0	1	1	no
XLOC_001016	XLOC_001016	gene:scaffold_102187.1	1:8308572-8309299	Sue1	Sue16	NOTEST	0	0	0	0	1	1	no
XLOC_001017	XLOC_001017	gene:fgenesh2_kg.1__2134__AT1G19540.1	1:8311909-8315265	Sue1	Sue16	NOTEST	0	0	0	0	1	1	no
XLOC_001018	XLOC_001018	GAMMA CA1	1:8315668-8317780	Sue1	Sue16	NOTEST	0	0	0	0	1	1	no
XLOC_001019	XLOC_001019	gene:scaffold_102191.1	1:8319150-8321206	Sue1	Sue16	NOTEST	0	0	0	0	1	1	no
XLOC_001020	XLOC_001020	gene:Al_scaffold_0001_2039	1:8324983-8325979	Sue1	Sue16	NOTEST	0	0	0	0	1	1	no
XLOC_001021	XLOC_001021	gene:fgenesh2_kg.1__2148__AT1G19680.1	1:8363248-8365732	Sue1	Sue16	NOTEST	0	0	0	0	1	1	no
XLOC_001022	XLOC_001022	gene:scaffold_102202.1	1:8373153-8380843	Sue1	Sue16	NOTEST	0	0	0	0	1	1	no
XLOC_001023	XLOC_001023	gene:fgenesh2_kg.1__2155__AT1G19740.1	1:8382506-8383586	Sue1	Sue16	NOTEST	0	0	0	0	1	1	no
XLOC_001024	XLOC_001024	ATPUP14	1:8385084-8386573	Sue1	Sue16	NOTEST	0	0	0	0	1	1	no
XLOC_001025	XLOC_001025	TGD1	1:8403027-8404749	Sue1	Sue16	NOTEST	0	0	0	0	1	1	no
XLOC_001026	XLOC_001026	gene:fgenesh2_kg.1__2161__AT1G19830.1	1:8406712-8407400	Sue1	Sue16	NOTEST	0	0	0	0	1	1	no
XLOC_001027	XLOC_001027	MP	1:8472971-8477457	Sue1	Sue16	NOTEST	0	0	0	0	1	1	no
XLOC_001028	XLOC_001028	ATMGH3	1:8492032-8493018	Sue1	Sue16	NOTEST	0	0	0	0	1	1	no
XLOC_001029	XLOC_001029	AVA-P2	1:8500879-8502070	Sue1	Sue16	NOTEST	0	0	0	0	1	1	no
XLOC_001030	XLOC_001030	HVA22H	1:8511939-8513399	Sue1	Sue16	NOTEST	0	0	0	0	1	1	no
XLOC_001031	XLOC_001031	gene:fgenesh2_kg.1__2174__AT1G19960.1	1:8514855-8515278	Sue1	Sue16	NOTEST	0	0	0	0	1	1	no
XLOC_001032	XLOC_001032	gene:fgenesh2_kg.1__2175__AT1G19968.1	1:8517600-8518236	Sue1	Sue16	NOTEST	0	0	0	0	1	1	no
XLOC_001033	XLOC_001033	gene:fgenesh1_pm.C_scaffold_1001706	1:8520482-8524479	Sue1	Sue16	NOTEST	0	0	0	0	1	1	no
XLOC_001034	XLOC_001034	ATLFNR2	1:8550874-8553237	Sue1	Sue16	NOTEST	0	0	0	0	1	1	no
XLOC_001035	XLOC_001035	gene:scaffold_102241.1	1:8554045-8555582	Sue1	Sue16	NOTEST	0	0	0	0	1	1	no
XLOC_001036	XLOC_001036	gene:Al_scaffold_0001_2085	1:8557531-8558080	Sue1	Sue16	NOTEST	0	0	0	0	1	1	no
XLOC_001037	XLOC_001037	gene:Al_scaffold_0001_2086	1:8559752-8560019	Sue1	Sue16	NOTEST	0	0	0	0	1	1	no
XLOC_001038	XLOC_001038	HYD1	1:8561130-8562496	Sue1	Sue16	NOTEST	0	0	0	0	1	1	no
XLOC_001039	XLOC_001039	gene:fgenesh2_kg.1__2187__AT1G20065.2	1:8568825-8569119	Sue1	Sue16	NOTEST	0	0	0	0	1	1	no
XLOC_001040	XLOC_001040	SYTB	1:8575003-8577679	Sue1	Sue16	NOTEST	0	0	0	0	1	1	no
XLOC_001041	XLOC_001041	ARAC4	1:8579804-8581769	Sue1	Sue16	NOTEST	0	0	0	0	1	1	no
XLOC_001042	XLOC_001042	gene:fgenesh1_pm.C_scaffold_1001719	1:8584433-8593281	Sue1	Sue16	NOTEST	0	0	0	0	1	1	no
XLOC_001043	XLOC_001043	gene:fgenesh1_pm.C_scaffold_1001720	1:8596157-8604146	Sue1	Sue16	NOTEST	0	0	0	0	1	1	no
XLOC_001044	XLOC_001044	ASK4	1:8605615-8606308	Sue1	Sue16	NOTEST	0	0	0	0	1	1	no
XLOC_001045	XLOC_001045	gene:fgenesh2_kg.1__2201__AT1G20180.1	1:8615508-8617243	Sue1	Sue16	NOTEST	0	0	0	0	1	1	no
XLOC_001046	XLOC_001046	gene:scaffold_102264.1	1:8630637-8632961	Sue1	Sue16	NOTEST	0	0	0	0	1	1	no
XLOC_001047	XLOC_001047	gene:fgenesh2_kg.1__2210__AT1G20260.2	1:8637167-8640785	Sue1	Sue16	NOTEST	0	0	0	0	1	1	no
XLOC_001048	XLOC_001048	gene:fgenesh2_kg.1__2212__AT1G20300.1	1:8648606-8650840	Sue1	Sue16	NOTEST	0	0	0	0	1	1	no
XLOC_001049	XLOC_001049	gene:fgenesh2_kg.1__2213__AT1G20310.1	1:8651764-8652704	Sue1	Sue16	NOTEST	0	0	0	0	1	1	no
XLOC_001050	XLOC_001050	gene:scaffold_102271.1	1:8658828-8659088	Sue1	Sue16	NOTEST	0	0	0	0	1	1	no
XLOC_001051	XLOC_001051	ATTIM17-1	1:8662740-8663453	Sue1	Sue16	NOTEST	0	0	0	0	1	1	no
XLOC_001052	XLOC_001052	gene:Al_scaffold_0001_2118	1:8668306-8671725	Sue1	Sue16	NOTEST	0	0	0	0	1	1	no
XLOC_001053	XLOC_001053	gene:scaffold_102279.1	1:8684120-8684601	Sue1	Sue16	NOTEST	0	0	0	0	1	1	no
XLOC_001054	XLOC_001054	gene:scaffold_102280.1	1:8685272-8689073	Sue1	Sue16	NOTEST	0	0	0	0	1	1	no
XLOC_001055	XLOC_001055	gene:Al_scaffold_0001_2126	1:8707636-8708017	Sue1	Sue16	NOTEST	0	0	0	0	1	1	no
XLOC_001056	XLOC_001056	gene:fgenesh2_kg.1__2221__AT1G20380.1	1:8714351-8717759	Sue1	Sue16	NOTEST	0	0	0	0	1	1	no
XLOC_001057	XLOC_001057	gene:Al_scaffold_0001_2128	1:8720013-8721182	Sue1	Sue16	NOTEST	0	0	0	0	1	1	no
XLOC_001058	XLOC_001058	gene:Al_scaffold_0001_2129	1:8724314-8725712	Sue1	Sue16	NOTEST	0	0	0	0	1	1	no
XLOC_001059	XLOC_001059	gene:scaffold_102287.1	1:8735152-8735379	Sue1	Sue16	NOTEST	0	0	0	0	1	1	no
XLOC_001060	XLOC_001060	gene:scaffold_102291.1	1:8745154-8746647	Sue1	Sue16	NOTEST	0	0	0	0	1	1	no
XLOC_001061	XLOC_001061	gene:fgenesh2_kg.1__2230__AT1G20470.1	1:8747911-8748523	Sue1	Sue16	NOTEST	0	0	0	0	1	1	no
XLOC_001062	XLOC_001062	gene:fgenesh2_kg.1__2237__AT1G20540.1	1:8774927-8777651	Sue1	Sue16	NOTEST	0	0	0	0	1	1	no
XLOC_001063	XLOC_001063	gene:fgenesh1_pg.C_scaffold_1001871	1:8791612-8792960	Sue1	Sue16	NOTEST	0	0	0	0	1	1	no
XLOC_001064	XLOC_001064	gene:fgenesh1_pg.C_scaffold_1001873	1:8797656-8798035	Sue1	Sue16	NOTEST	0	0	0	0	1	1	no
XLOC_001065	XLOC_001065	gene:Al_scaffold_0001_2152	1:8811884-8812121	Sue1	Sue16	NOTEST	0	0	0	0	1	1	no
XLOC_001066	XLOC_001066	CAT1	1:8817682-8823505	Sue1	Sue16	NOTEST	0	0	0	0	1	1	no
XLOC_001067	XLOC_001067	gene:fgenesh2_kg.1__2251__AT1G20640.2	1:8829101-8832981	Sue1	Sue16	NOTEST	0	0	0	0	1	1	no
XLOC_001068	XLOC_001068	gene:scaffold_102313.1	1:8836519-8836745	Sue1	Sue16	NOTEST	0	0	0	0	1	1	no
XLOC_001069	XLOC_001069	gene:Al_scaffold_0001_2158	1:8844869-8846773	Sue1	Sue16	NOTEST	0	0	0	0	1	1	no
XLOC_001070	XLOC_001070	gene:Al_scaffold_0001_2159	1:8852588-8853883	Sue1	Sue16	NOTEST	0	0	0	0	1	1	no
XLOC_001071	XLOC_001071	gene:Al_scaffold_0001_2160	1:8856765-8857848	Sue1	Sue16	NOTEST	0	0	0	0	1	1	no
XLOC_001072	XLOC_001072	HMGB2	1:8859956-8861908	Sue1	Sue16	NOTEST	0	0	0	0	1	1	no
XLOC_001073	XLOC_001073	HMGB3	1:8862637-8864615	Sue1	Sue16	NOTEST	0	0	0	0	1	1	no
XLOC_001074	XLOC_001074	WOX14	1:8865834-8867215	Sue1	Sue16	NOTEST	0	0	0	0	1	1	no
XLOC_001075	XLOC_001075	WOX10	1:8867830-8868607	Sue1	Sue16	NOTEST	0	0	0	0	1	1	no
XLOC_001076	XLOC_001076	gene:fgenesh2_kg.1__2264__AT1G20740.1	1:8878455-8879620	Sue1	Sue16	NOTEST	0	0	0	0	1	1	no
XLOC_001077	XLOC_001077	gene:Al_scaffold_0001_2167	1:8880502-8882361	Sue1	Sue16	NOTEST	0	0	0	0	1	1	no
XLOC_001078	XLOC_001078	gene:fgenesh2_kg.1__2266__AT1G20760.1	1:8889168-8894811	Sue1	Sue16	NOTEST	0	0	0	0	1	1	no
XLOC_001079	XLOC_001079	PUB44	1:8902905-8905770	Sue1	Sue16	NOTEST	0	0	0	0	1	1	no
XLOC_001080	XLOC_001080	gene:fgenesh2_kg.1__2270__AT1G20810.1	1:8910574-8912179	Sue1	Sue16	NOTEST	0	0	0	0	1	1	no
XLOC_001081	XLOC_001081	gene:scaffold_102329.1	1:8912462-8913630	Sue1	Sue16	NOTEST	0	0	0	0	1	1	no
XLOC_001082	XLOC_001082	gene:fgenesh2_kg.1__2272__AT1G20823.1	1:8917300-8918160	Sue1	Sue16	NOTEST	0	0	0	0	1	1	no
XLOC_001083	XLOC_001083	MCD1	1:8921163-8923077	Sue1	Sue16	NOTEST	0	0	0	0	1	1	no
XLOC_001084	XLOC_001084	XCP2	1:8933528-8935069	Sue1	Sue16	NOTEST	0	0	0	0	1	1	no
XLOC_001085	XLOC_001085	ESC	1:8953660-8955171	Sue1	Sue16	NOTEST	0	0	0	0	1	1	no
XLOC_001086	XLOC_001086	gene:fgenesh2_kg.1__2282__AT1G20920.2	1:8964207-8968945	Sue1	Sue16	NOTEST	0	0	0	0	1	1	no
XLOC_001087	XLOC_001087	gene:fgenesh1_pm.C_scaffold_1001781	1:8969991-8971908	Sue1	Sue16	NOTEST	0	0	0	0	1	1	no
XLOC_001088	XLOC_001088	gene:Al_scaffold_0001_2192	1:8995949-8996826	Sue1	Sue16	NOTEST	0	0	0	0	1	1	no
XLOC_001089	XLOC_001089	gene:scaffold_102346.1	1:9014904-9015103	Sue1	Sue16	NOTEST	0	0	0	0	1	1	no
XLOC_001090	XLOC_001090	gene:fgenesh2_kg.1__2291__AT1G20970.1	1:9017386-9023588	Sue1	Sue16	NOTEST	0	0	0	0	1	1	no
XLOC_001091	XLOC_001091	SPL14	1:9028518-9033361	Sue1	Sue16	NOTEST	0	0	0	0	1	1	no
XLOC_001092	XLOC_001092	gene:scaffold_102351.1	1:9042191-9043419	Sue1	Sue16	NOTEST	0	0	0	0	1	1	no
XLOC_001093	XLOC_001093	gene:scaffold_102352.1	1:9051559-9052223	Sue1	Sue16	NOTEST	0	0	0	0	1	1	no
XLOC_001094	XLOC_001094	gene:scaffold_102353.1	1:9067227-9068003	Sue1	Sue16	NOTEST	0	0	0	0	1	1	no
XLOC_001095	XLOC_001095	gene:fgenesh2_kg.1__2297__AT1G21060.1	1:9074137-9076408	Sue1	Sue16	NOTEST	0	0	0	0	1	1	no
XLOC_001096	XLOC_001096	gene:fgenesh2_kg.1__2298__AT1G21065.1	1:9076534-9078100	Sue1	Sue16	NOTEST	0	0	0	0	1	1	no
XLOC_001097	XLOC_001097	gene:fgenesh1_pm.C_scaffold_1001795	1:9087322-9088726	Sue1	Sue16	NOTEST	0	0	0	0	1	1	no
XLOC_001098	XLOC_001098	gene:Al_scaffold_0001_2209	1:9101258-9101971	Sue1	Sue16	NOTEST	0	0	0	0	1	1	no
XLOC_001099	XLOC_001099	gene:scaffold_102364.1	1:9112415-9113060	Sue1	Sue16	NOTEST	0	0	0	0	1	1	no
XLOC_001100	XLOC_001100	SEC5B	1:9122084-9128571	Sue1	Sue16	NOTEST	0	0	0	0	1	1	no
XLOC_001101	XLOC_001101	gene:fgenesh2_kg.1__2312__AT1G21200.1	1:9132205-9136052	Sue1	Sue16	NOTEST	0	0	0	0	1	1	no
XLOC_001102	XLOC_001102	gene:Al_scaffold_0001_2216	1:9136670-9150572	Sue1	Sue16	NOTEST	0	0	0	0	1	1	no
XLOC_001103	XLOC_001103	WAK5	1:9152895-9155326	Sue1	Sue16	NOTEST	0	0	0	0	1	1	no
XLOC_001104	XLOC_001104	WAK3	1:9156705-9159157	Sue1	Sue16	NOTEST	0	0	0	0	1	1	no
XLOC_001105	XLOC_001105	gene:fgenesh2_kg.1__2315__AT1G21245.1	1:9163259-9163759	Sue1	Sue16	NOTEST	0	0	0	0	1	1	no
XLOC_001106	XLOC_001106	WAK2	1:9165659-9172679	Sue1	Sue16	NOTEST	0	0	0	0	1	1	no
XLOC_001107	XLOC_001107	gene:Al_scaffold_0001_2223	1:9183659-9185845	Sue1	Sue16	NOTEST	0	0	0	0	1	1	no
XLOC_001108	XLOC_001108	gene:scaffold_102386.1	1:9207685-9208512	Sue1	Sue16	NOTEST	0	0	0	0	1	1	no
XLOC_001109	XLOC_001109	GLTP2	1:9213377-9215246	Sue1	Sue16	NOTEST	0	0	0	0	1	1	no
XLOC_001110	XLOC_001110	gene:fgenesh2_kg.1__2326__AT1G21370.2	1:9216021-9220993	Sue1	Sue16	NOTEST	0	0	0	0	1	1	no
XLOC_001111	XLOC_001111	gene:fgenesh2_kg.1__2330__AT1G21395.1	1:9224396-9224621	Sue1	Sue16	NOTEST	0	0	0	0	1	1	no
XLOC_001112	XLOC_001112	gene:fgenesh1_pm.C_scaffold_1001813	1:9227659-9230349	Sue1	Sue16	NOTEST	0	0	0	0	1	1	no
XLOC_001113	XLOC_001113	SKP2A	1:9231633-9233667	Sue1	Sue16	NOTEST	0	0	0	0	1	1	no
XLOC_001114	XLOC_001114	YUC11	1:9235756-9240904	Sue1	Sue16	NOTEST	0	0	0	0	1	1	no
XLOC_001115	XLOC_001115	SCL1	1:9246510-9249262	Sue1	Sue16	NOTEST	0	0	0	0	1	1	no
XLOC_001116	XLOC_001116	gene:scaffold_102413.1	1:9327014-9328709	Sue1	Sue16	NOTEST	0	0	0	0	1	1	no
XLOC_001117	XLOC_001117	gene:fgenesh2_kg.1__2352__AT1G21610.1	1:9346261-9351247	Sue1	Sue16	NOTEST	0	0	0	0	1	1	no
XLOC_001118	XLOC_001118	APUM20	1:9351495-9353115	Sue1	Sue16	NOTEST	0	0	0	0	1	1	no
XLOC_001119	XLOC_001119	gene:fgenesh2_kg.1__2354__AT1G21630.1	1:9359681-9366750	Sue1	Sue16	NOTEST	0	0	0	0	1	1	no
XLOC_001120	XLOC_001120	NADK2	1:9367278-9371389	Sue1	Sue16	NOTEST	0	0	0	0	1	1	no
XLOC_001121	XLOC_001121	gene:fgenesh2_kg.1__2358__AT1G21660.1	1:9391214-9394656	Sue1	Sue16	NOTEST	0	0	0	0	1	1	no
XLOC_001122	XLOC_001122	gene:fgenesh2_kg.1__2359__AT1G21670.1	1:9396116-9398328	Sue1	Sue16	NOTEST	0	0	0	0	1	1	no
XLOC_001123	XLOC_001123	gene:fgenesh2_kg.1__2360__AT1G21680.1	1:9398686-9400988	Sue1	Sue16	NOTEST	0	0	0	0	1	1	no
XLOC_001124	XLOC_001124	EMB1968	1:9401085-9403950	Sue1	Sue16	NOTEST	0	0	0	0	1	1	no
XLOC_001125	XLOC_001125	gene:fgenesh2_kg.1__2363__AT1G21695.1	1:9404841-9405766	Sue1	Sue16	NOTEST	0	0	0	0	1	1	no
XLOC_001126	XLOC_001126	OGG1	1:9410249-9411735	Sue1	Sue16	NOTEST	0	0	0	0	1	1	no
XLOC_001127	XLOC_001127	PBC1	1:9412358-9414020	Sue1	Sue16	NOTEST	0	0	0	0	1	1	no
XLOC_001128	XLOC_001128	gene:fgenesh1_pm.C_scaffold_1001845	1:9414417-9415240	Sue1	Sue16	NOTEST	0	0	0	0	1	1	no
XLOC_001129	XLOC_001129	gene:fgenesh1_pg.C_scaffold_1001976	1:9415836-9416352	Sue1	Sue16	NOTEST	0	0	0	0	1	1	no
XLOC_001130	XLOC_001130	gene:fgenesh2_kg.1__2366__AT1G21730.1	1:9418050-9424474	Sue1	Sue16	NOTEST	0	0	0	0	1	1	no
XLOC_001131	XLOC_001131	gene:Al_scaffold_0001_2269	1:9432182-9433407	Sue1	Sue16	NOTEST	0	0	0	0	1	1	no
XLOC_001132	XLOC_001132	gene:fgenesh2_kg.1__2367__AT1G21740.1	1:9437966-9441393	Sue1	Sue16	NOTEST	0	0	0	0	1	1	no
XLOC_001133	XLOC_001133	ATPDIL1-1	1:9442087-9444974	Sue1	Sue16	NOTEST	0	0	0	0	1	1	no
XLOC_001134	XLOC_001134	ATFBP7	1:9445779-9448340	Sue1	Sue16	NOTEST	0	0	0	0	1	1	no
XLOC_001135	XLOC_001135	gene:scaffold_102444.1	1:9449155-9450663	Sue1	Sue16	NOTEST	0	0	0	0	1	1	no
XLOC_001136	XLOC_001136	gene:fgenesh2_kg.1__2372__AT1G21790.1	1:9450957-9452753	Sue1	Sue16	NOTEST	0	0	0	0	1	1	no
XLOC_001137	XLOC_001137	gene:scaffold_102449.1	1:9464135-9464450	Sue1	Sue16	NOTEST	0	0	0	0	1	1	no
XLOC_001138	XLOC_001138	UREF	1:9465033-9466191	Sue1	Sue16	NOTEST	0	0	0	0	1	1	no
XLOC_001139	XLOC_001139	gene:scaffold_102452.1	1:9470432-9470759	Sue1	Sue16	NOTEST	0	0	0	0	1	1	no
XLOC_001140	XLOC_001140	GONST5	1:9471148-9472697	Sue1	Sue16	NOTEST	0	0	0	0	1	1	no
XLOC_001141	XLOC_001141	LYM1	1:9473562-9475728	Sue1	Sue16	NOTEST	0	0	0	0	1	1	no
XLOC_001142	XLOC_001142	DREB26	1:9490925-9492049	Sue1	Sue16	NOTEST	0	0	0	0	1	1	no
XLOC_001143	XLOC_001143	gene:fgenesh2_kg.1__2383__AT1G21930.1	1:9507999-9508983	Sue1	Sue16	NOTEST	0	0	0	0	1	1	no
XLOC_001144	XLOC_001144	gene:scaffold_102463.1	1:9523699-9524694	Sue1	Sue16	NOTEST	0	0	0	0	1	1	no
XLOC_001145	XLOC_001145	gene:Al_scaffold_0001_2291	1:9547658-9548310	Sue1	Sue16	NOTEST	0	0	0	0	1	1	no
XLOC_001146	XLOC_001146	gene:scaffold_102466.1	1:9548486-9548718	Sue1	Sue16	NOTEST	0	0	0	0	1	1	no
XLOC_001147	XLOC_001147	gene:scaffold_102467.1	1:9549777-9550456	Sue1	Sue16	NOTEST	0	0	0	0	1	1	no
XLOC_001148	XLOC_001148	gene:scaffold_102468.1	1:9554319-9554550	Sue1	Sue16	NOTEST	0	0	0	0	1	1	no
XLOC_001149	XLOC_001149	gene:scaffold_102469.1	1:9555608-9556287	Sue1	Sue16	NOTEST	0	0	0	0	1	1	no
XLOC_001150	XLOC_001150	gene:Al_scaffold_0001_2296	1:9592650-9593540	Sue1	Sue16	NOTEST	0	0	0	0	1	1	no
XLOC_001151	XLOC_001151	gene:Al_scaffold_0001_2300	1:9600758-9601143	Sue1	Sue16	NOTEST	0	0	0	0	1	1	no
XLOC_001152	XLOC_001152	gene:fgenesh2_kg.1__2385__AT1G21960.1	1:9602466-9602947	Sue1	Sue16	NOTEST	0	0	0	0	1	1	no
XLOC_001153	XLOC_001153	gene:fgenesh2_kg.1__2387__AT1G21980.1	1:9621811-9625401	Sue1	Sue16	NOTEST	0	0	0	0	1	1	no
XLOC_001154	XLOC_001154	gene:scaffold_102488.1	1:9629964-9631364	Sue1	Sue16	NOTEST	0	0	0	0	1	1	no
XLOC_001155	XLOC_001155	gene:fgenesh2_kg.1__2388__AT1G22010.1	1:9634839-9635209	Sue1	Sue16	NOTEST	0	0	0	0	1	1	no
XLOC_001156	XLOC_001156	gene:fgenesh2_kg.1__2390__AT1G22020.1	1:9639932-9642974	Sue1	Sue16	NOTEST	0	0	0	0	1	1	no
XLOC_001157	XLOC_001157	gene:fgenesh1_pm.C_scaffold_1001872	1:9654039-9655266	Sue1	Sue16	NOTEST	0	0	0	0	1	1	no
XLOC_001158	XLOC_001158	gene:fgenesh2_kg.1__2392__AT1G22040.1	1:9661727-9663779	Sue1	Sue16	NOTEST	0	0	0	0	1	1	no
XLOC_001159	XLOC_001159	MUB6	1:9665469-9666936	Sue1	Sue16	NOTEST	0	0	0	0	1	1	no
XLOC_001160	XLOC_001160	gene:scaffold_102498.1	1:9669387-9669587	Sue1	Sue16	NOTEST	0	0	0	0	1	1	no
XLOC_001161	XLOC_001161	gene:scaffold_102500.1	1:9684573-9684835	Sue1	Sue16	NOTEST	0	0	0	0	1	1	no
XLOC_001162	XLOC_001162	TGA3	1:9688319-9691079	Sue1	Sue16	NOTEST	0	0	0	0	1	1	no
XLOC_001163	XLOC_001163	gene:scaffold_102502.1	1:9692716-9694521	Sue1	Sue16	NOTEST	0	0	0	0	1	1	no
XLOC_001164	XLOC_001164	gene:Al_scaffold_0001_2316	1:9695316-9696830	Sue1	Sue16	NOTEST	0	0	0	0	1	1	no
XLOC_001165	XLOC_001165	SULTR1%3B3	1:9720998-9724024	Sue1	Sue16	NOTEST	0	0	0	0	1	1	no
XLOC_001166	XLOC_001166	gene:fgenesh1_pg.C_scaffold_1002023	1:9726619-9729107	Sue1	Sue16	NOTEST	0	0	0	0	1	1	no
XLOC_001167	XLOC_001167	gene:fgenesh2_kg.1__2403__AT1G22160.1	1:9731355-9732163	Sue1	Sue16	NOTEST	0	0	0	0	1	1	no
XLOC_001168	XLOC_001168	gene:fgenesh2_kg.1__2404__AT1G22170.1	1:9734963-9736993	Sue1	Sue16	NOTEST	0	0	0	0	1	1	no
XLOC_001169	XLOC_001169	gene:fgenesh2_kg.1__2408__AT1G22190.1	1:9746246-9747720	Sue1	Sue16	NOTEST	0	0	0	0	1	1	no
XLOC_001170	XLOC_001170	TPPC	1:9751931-9754594	Sue1	Sue16	NOTEST	0	0	0	0	1	1	no
XLOC_001171	XLOC_001171	gene:fgenesh2_kg.1__2412__AT1G22220.1	1:9757190-9758334	Sue1	Sue16	NOTEST	0	0	0	0	1	1	no
XLOC_001172	XLOC_001172	gene:fgenesh2_kg.1__2413__AT1G22230.1	1:9759904-9761097	Sue1	Sue16	NOTEST	0	0	0	0	1	1	no
XLOC_001173	XLOC_001173	APUM8	1:9762934-9764854	Sue1	Sue16	NOTEST	0	0	0	0	1	1	no
XLOC_001174	XLOC_001174	gene:Al_scaffold_0001_2333	1:9765794-9766283	Sue1	Sue16	NOTEST	0	0	0	0	1	1	no
XLOC_001175	XLOC_001175	gene:scaffold_102521.1	1:9769891-9771212	Sue1	Sue16	NOTEST	0	0	0	0	1	1	no
XLOC_001176	XLOC_001176	gene:fgenesh1_pg.C_scaffold_1002035	1:9778181-9778874	Sue1	Sue16	NOTEST	0	0	0	0	1	1	no
XLOC_001177	XLOC_001177	gene:fgenesh2_kg.1__2417__AT1G22270.1	1:9784735-9785382	Sue1	Sue16	NOTEST	0	0	0	0	1	1	no
XLOC_001178	XLOC_001178	ZYP1b	1:9786596-9791542	Sue1	Sue16	NOTEST	0	0	0	0	1	1	no
XLOC_001179	XLOC_001179	PAPP2C	1:9793374-9795367	Sue1	Sue16	NOTEST	0	0	0	0	1	1	no
XLOC_001180	XLOC_001180	gene:fgenesh1_pm.C_scaffold_1001899	1:9805089-9807664	Sue1	Sue16	NOTEST	0	0	0	0	1	1	no
XLOC_001181	XLOC_001181	gene:fgenesh2_kg.1__2435__AT1G22410.1	1:9834280-9837169	Sue1	Sue16	NOTEST	0	0	0	0	1	1	no
XLOC_001182	XLOC_001182	gene:scaffold_102542.1	1:9852109-9852396	Sue1	Sue16	NOTEST	0	0	0	0	1	1	no
XLOC_001183	XLOC_001183	gene:scaffold_102543.1	1:9854540-9854828	Sue1	Sue16	NOTEST	0	0	0	0	1	1	no
XLOC_001184	XLOC_001184	gene:fgenesh2_kg.1__2436__AT1G22430.1	1:9863815-9866542	Sue1	Sue16	NOTEST	0	0	0	0	1	1	no
XLOC_001185	XLOC_001185	gene:fgenesh2_kg.1__2438__AT1G22440.1	1:9868261-9870483	Sue1	Sue16	NOTEST	0	0	0	0	1	1	no
XLOC_001186	XLOC_001186	COX6B	1:9870816-9872252	Sue1	Sue16	NOTEST	0	0	0	0	1	1	no
XLOC_001187	XLOC_001187	gene:scaffold_102553.1	1:9892043-9892311	Sue1	Sue16	NOTEST	0	0	0	0	1	1	no
XLOC_001188	XLOC_001188	gene:fgenesh1_pg.C_scaffold_1002058	1:9904454-9905221	Sue1	Sue16	NOTEST	0	0	0	0	1	1	no
XLOC_001189	XLOC_001189	gene:fgenesh2_kg.1__2444__AT1G22500.1	1:9912505-9917343	Sue1	Sue16	NOTEST	0	0	0	0	1	1	no
XLOC_001190	XLOC_001190	gene:fgenesh2_kg.1__2448__AT1G22540.1	1:9931198-9933812	Sue1	Sue16	NOTEST	0	0	0	0	1	1	no
XLOC_001191	XLOC_001191	AGL87	1:9951030-9954720	Sue1	Sue16	NOTEST	0	0	0	0	1	1	no
XLOC_001192	XLOC_001192	gene:scaffold_102565.1	1:9964709-9967827	Sue1	Sue16	NOTEST	0	0	0	0	1	1	no
XLOC_001193	XLOC_001193	gene:fgenesh2_kg.1__2456__AT1G22630.1	1:9973490-9974422	Sue1	Sue16	NOTEST	0	0	0	0	1	1	no
XLOC_001194	XLOC_001194	ATMYB3	1:9976830-9978010	Sue1	Sue16	NOTEST	0	0	0	0	1	1	no
XLOC_001195	XLOC_001195	gene:scaffold_102570.1	1:9989401-9989644	Sue1	Sue16	NOTEST	0	0	0	0	1	1	no
XLOC_001196	XLOC_001196	gene:fgenesh1_pg.C_scaffold_1002073	1:9991157-9995305	Sue1	Sue16	NOTEST	0	0	0	0	1	1	no
XLOC_001197	XLOC_001197	gene:fgenesh2_kg.1__2463__AT1G22690.1	1:10002337-10003129	Sue1	Sue16	NOTEST	0	0	0	0	1	1	no
XLOC_001198	XLOC_001198	gene:scaffold_102577.1	1:10028413-10028622	Sue1	Sue16	NOTEST	0	0	0	0	1	1	no
XLOC_001199	XLOC_001199	gene:scaffold_102578.1	1:10031228-10033519	Sue1	Sue16	NOTEST	0	0	0	0	1	1	no
XLOC_001200	XLOC_001200	RAB7	1:10033975-10035248	Sue1	Sue16	NOTEST	0	0	0	0	1	1	no
XLOC_001201	XLOC_001201	gene:fgenesh2_kg.1__2473__AT1G22750.4	1:10035563-10037486	Sue1	Sue16	NOTEST	0	0	0	0	1	1	no
XLOC_001202	XLOC_001202	PAB3	1:10040516-10043708	Sue1	Sue16	NOTEST	0	0	0	0	1	1	no
XLOC_001203	XLOC_001203	GI	1:10048686-10054208	Sue1	Sue16	NOTEST	0	0	0	0	1	1	no
XLOC_001204	XLOC_001204	PFL	1:10054591-10055995	Sue1	Sue16	NOTEST	0	0	0	0	1	1	no
XLOC_001205	XLOC_001205	gene:scaffold_102585.1	1:10056900-10057944	Sue1	Sue16	NOTEST	0	0	0	0	1	1	no
XLOC_001206	XLOC_001206	gene:scaffold_102586.1	1:10058576-10060679	Sue1	Sue16	NOTEST	0	0	0	0	1	1	no
XLOC_001207	XLOC_001207	gene:fgenesh2_kg.1__2480__AT1G22830.1	1:10063932-10066398	Sue1	Sue16	NOTEST	0	0	0	0	1	1	no
XLOC_001208	XLOC_001208	CYTC-1	1:10066672-10067485	Sue1	Sue16	NOTEST	0	0	0	0	1	1	no
XLOC_001209	XLOC_001209	gene:fgenesh2_kg.1__2485__AT1G22860.1	1:10071134-10076929	Sue1	Sue16	NOTEST	0	0	0	0	1	1	no
XLOC_001210	XLOC_001210	gene:fgenesh2_kg.1__2486__AT1G22870.1	1:10078708-10083317	Sue1	Sue16	NOTEST	0	0	0	0	1	1	no
XLOC_001211	XLOC_001211	ATGH9B4	1:10088080-10089889	Sue1	Sue16	NOTEST	0	0	0	0	1	1	no
XLOC_001212	XLOC_001212	gene:fgenesh1_pg.C_scaffold_1002089	1:10091548-10093597	Sue1	Sue16	NOTEST	0	0	0	0	1	1	no
XLOC_001213	XLOC_001213	gene:fgenesh2_kg.1__2490__AT1G22885.1	1:10093951-10094674	Sue1	Sue16	NOTEST	0	0	0	0	1	1	no
XLOC_001214	XLOC_001214	gene:fgenesh2_kg.1__2491__AT1G22890.1	1:10095175-10095804	Sue1	Sue16	NOTEST	0	0	0	0	1	1	no
XLOC_001215	XLOC_001215	gene:scaffold_102598.1	1:10097695-10099663	Sue1	Sue16	NOTEST	0	0	0	0	1	1	no
XLOC_001216	XLOC_001216	gene:scaffold_102600.1	1:10112393-10116817	Sue1	Sue16	NOTEST	0	0	0	0	1	1	no
XLOC_001217	XLOC_001217	TH1	1:10117269-10119953	Sue1	Sue16	NOTEST	0	0	0	0	1	1	no
XLOC_001218	XLOC_001218	HIPP22	1:10135431-10136402	Sue1	Sue16	NOTEST	0	0	0	0	1	1	no
XLOC_001219	XLOC_001219	gene:scaffold_102608.1	1:10140897-10142189	Sue1	Sue16	NOTEST	0	0	0	0	1	1	no
XLOC_001220	XLOC_001220	LPR1	1:10145353-10147856	Sue1	Sue16	NOTEST	0	0	0	0	1	1	no
XLOC_001221	XLOC_001221	gene:fgenesh2_kg.1__2507__AT1G23030.1	1:10155855-10158303	Sue1	Sue16	NOTEST	0	0	0	0	1	1	no
XLOC_001222	XLOC_001222	gene:scaffold_102612.1	1:10162810-10163053	Sue1	Sue16	NOTEST	0	0	0	0	1	1	no
XLOC_001223	XLOC_001223	gene:fgenesh2_kg.1__2508__AT1G23040.1	1:10164419-10165275	Sue1	Sue16	NOTEST	0	0	0	0	1	1	no
XLOC_001224	XLOC_001224	gene:fgenesh2_kg.1__2509__AT1G23050.1	1:10167700-10168517	Sue1	Sue16	NOTEST	0	0	0	0	1	1	no
XLOC_001225	XLOC_001225	gene:fgenesh2_kg.1__2517__AT1G23100.1	1:10197040-10197753	Sue1	Sue16	NOTEST	0	0	0	0	1	1	no
XLOC_001226	XLOC_001226	gene:fgenesh2_kg.1__2521__AT1G23120.1	1:10200825-10201630	Sue1	Sue16	NOTEST	0	0	0	0	1	1	no
XLOC_001227	XLOC_001227	gene:scaffold_102622.1	1:10202678-10202881	Sue1	Sue16	NOTEST	0	0	0	0	1	1	no
XLOC_001228	XLOC_001228	gene:fgenesh1_pg.C_scaffold_1002110	1:10203838-10204266	Sue1	Sue16	NOTEST	0	0	0	0	1	1	no
XLOC_001229	XLOC_001229	gene:scaffold_102626.1	1:10210392-10210760	Sue1	Sue16	NOTEST	0	0	0	0	1	1	no
XLOC_001230	XLOC_001230	gene:Al_scaffold_0001_2427	1:10216797-10217119	Sue1	Sue16	NOTEST	0	0	0	0	1	1	no
XLOC_001231	XLOC_001231	gene:scaffold_102629.1	1:10223371-10223664	Sue1	Sue16	NOTEST	0	0	0	0	1	1	no
XLOC_001232	XLOC_001232	gene:fgenesh1_pg.C_scaffold_1002115	1:10227380-10231528	Sue1	Sue16	NOTEST	0	0	0	0	1	1	no
XLOC_001233	XLOC_001233	gene:Al_scaffold_0001_2429	1:10234837-10235276	Sue1	Sue16	NOTEST	0	0	0	0	1	1	no
XLOC_001234	XLOC_001234	gene:fgenesh1_pg.C_scaffold_1002117	1:10236967-10237533	Sue1	Sue16	NOTEST	0	0	0	0	1	1	no
XLOC_001235	XLOC_001235	gene:fgenesh2_kg.1__2524__AT1G23145.1	1:10248077-10248389	Sue1	Sue16	NOTEST	0	0	0	0	1	1	no
XLOC_001236	XLOC_001236	CPuORF29	1:10250790-10250987	Sue1	Sue16	NOTEST	0	0	0	0	1	1	no
XLOC_001237	XLOC_001237	gene:scaffold_102635.1	1:10251015-10251562	Sue1	Sue16	NOTEST	0	0	0	0	1	1	no
XLOC_001238	XLOC_001238	gene:fgenesh2_kg.1__2527__AT1G23160.1	1:10253194-10256557	Sue1	Sue16	NOTEST	0	0	0	0	1	1	no
XLOC_001239	XLOC_001239	gene:fgenesh1_pm.C_scaffold_1001972	1:10257643-10264569	Sue1	Sue16	NOTEST	0	0	0	0	1	1	no
XLOC_001240	XLOC_001240	PGM3	1:10264994-10269641	Sue1	Sue16	NOTEST	0	0	0	0	1	1	no
XLOC_001241	XLOC_001241	gene:Al_scaffold_0001_2437	1:10272308-10274456	Sue1	Sue16	NOTEST	0	0	0	0	1	1	no
XLOC_001242	XLOC_001242	gene:scaffold_102640.1	1:10275795-10276865	Sue1	Sue16	NOTEST	0	0	0	0	1	1	no
XLOC_001243	XLOC_001243	gene:scaffold_102641.1	1:10279000-10279622	Sue1	Sue16	NOTEST	0	0	0	0	1	1	no
XLOC_001244	XLOC_001244	gene:scaffold_102643.1	1:10284055-10284454	Sue1	Sue16	NOTEST	0	0	0	0	1	1	no
XLOC_001245	XLOC_001245	gene:scaffold_102644.1	1:10284637-10285310	Sue1	Sue16	NOTEST	0	0	0	0	1	1	no
XLOC_001246	XLOC_001246	gene:scaffold_102647.1	1:10292940-10293553	Sue1	Sue16	NOTEST	0	0	0	0	1	1	no
XLOC_001247	XLOC_001247	AtGH9B6	1:10294342-10296305	Sue1	Sue16	NOTEST	0	0	0	0	1	1	no
XLOC_001248	XLOC_001248	gene:fgenesh2_kg.1__2534__AT1G23220.1	1:10296584-10317709	Sue1	Sue16	NOTEST	0	0	0	0	1	1	no
XLOC_001249	XLOC_001249	gene:fgenesh2_kg.1__2535__AT1G23230.1	1:10317786-10325237	Sue1	Sue16	NOTEST	0	0	0	0	1	1	no
XLOC_001250	XLOC_001250	RPL27A	1:10338911-10339462	Sue1	Sue16	NOTEST	0	0	0	0	1	1	no
XLOC_001251	XLOC_001251	gene:fgenesh2_kg.1__2557__AT1G23410.1	1:10396887-10397506	Sue1	Sue16	NOTEST	0	0	0	0	1	1	no
XLOC_001252	XLOC_001252	INO	1:10399363-10401011	Sue1	Sue16	NOTEST	0	0	0	0	1	1	no
XLOC_001253	XLOC_001253	gene:scaffold_102679.1	1:10403470-10404050	Sue1	Sue16	NOTEST	0	0	0	0	1	1	no
XLOC_001254	XLOC_001254	gene:Al_scaffold_0001_2467	1:10404822-10406927	Sue1	Sue16	NOTEST	0	0	0	0	1	1	no
XLOC_001255	XLOC_001255	gene:fgenesh1_pm.C_scaffold_1001995	1:10407632-10412523	Sue1	Sue16	NOTEST	0	0	0	0	1	1	no
XLOC_001256	XLOC_001256	ATCSLA03	1:10414140-10416635	Sue1	Sue16	NOTEST	0	0	0	0	1	1	no
XLOC_001257	XLOC_001257	ATARFA1D	1:10417144-10419176	Sue1	Sue16	NOTEST	0	0	0	0	1	1	no
XLOC_001258	XLOC_001258	gene:fgenesh2_kg.1__2570__AT1G23530.1	1:10425136-10426192	Sue1	Sue16	NOTEST	0	0	0	0	1	1	no
XLOC_001259	XLOC_001259	SRO2	1:10431860-10433084	Sue1	Sue16	NOTEST	0	0	0	0	1	1	no
XLOC_001260	XLOC_001260	gene:scaffold_102706.1	1:10474792-10474995	Sue1	Sue16	NOTEST	0	0	0	0	1	1	no
XLOC_001261	XLOC_001261	gene:fgenesh2_kg.1__2587__AT1G23710.1	1:10478218-10479329	Sue1	Sue16	NOTEST	0	0	0	0	1	1	no
XLOC_001262	XLOC_001262	gene:Al_scaffold_0001_2486	1:10483468-10485208	Sue1	Sue16	NOTEST	0	0	0	0	1	1	no
XLOC_001263	XLOC_001263	ATBCA3	1:10489578-10491599	Sue1	Sue16	NOTEST	0	0	0	0	1	1	no
XLOC_001264	XLOC_001264	gene:Al_scaffold_0001_2489	1:10494304-10494847	Sue1	Sue16	NOTEST	0	0	0	0	1	1	no
XLOC_001265	XLOC_001265	JP630	1:10496405-10498525	Sue1	Sue16	NOTEST	0	0	0	0	1	1	no
XLOC_001266	XLOC_001266	gene:scaffold_102716.1	1:10506119-10506872	Sue1	Sue16	NOTEST	0	0	0	0	1	1	no
XLOC_001267	XLOC_001267	gene:fgenesh1_pm.C_scaffold_1002016	1:10512403-10514307	Sue1	Sue16	NOTEST	0	0	0	0	1	1	no
XLOC_001268	XLOC_001268	SPDS1	1:10519426-10521984	Sue1	Sue16	NOTEST	0	0	0	0	1	1	no
XLOC_001269	XLOC_001269	ATTPS9	1:10534840-10537675	Sue1	Sue16	NOTEST	0	0	0	0	1	1	no
XLOC_001270	XLOC_001270	gene:fgenesh2_kg.1__2603__AT1G23880.1	1:10537803-10540994	Sue1	Sue16	NOTEST	0	0	0	0	1	1	no
XLOC_001271	XLOC_001271	gene:fgenesh2_kg.1__2606__AT1G23900.2	1:10543430-10549776	Sue1	Sue16	NOTEST	0	0	0	0	1	1	no
XLOC_001272	XLOC_001272	gene:fgenesh1_pm.C_scaffold_1002026	1:10555288-10559357	Sue1	Sue16	NOTEST	0	0	0	0	1	1	no
XLOC_001273	XLOC_001273	gene:Al_scaffold_0001_2509	1:10591842-10593898	Sue1	Sue16	NOTEST	0	0	0	0	1	1	no
XLOC_001274	XLOC_001274	gene:fgenesh2_kg.1__2617__AT1G24030.2	1:10628968-10631208	Sue1	Sue16	NOTEST	0	0	0	0	1	1	no
XLOC_001275	XLOC_001275	gene:Al_scaffold_0001_2517	1:10632933-10634329	Sue1	Sue16	NOTEST	0	0	0	0	1	1	no
XLOC_001276	XLOC_001276	gene:fgenesh1_pm.C_scaffold_1002034	1:10655427-10659320	Sue1	Sue16	NOTEST	0	0	0	0	1	1	no
XLOC_001277	XLOC_001277	gene:scaffold_102750.1	1:10662729-10663751	Sue1	Sue16	NOTEST	0	0	0	0	1	1	no
XLOC_001278	XLOC_001278	gene:scaffold_102755.1	1:10687529-10688338	Sue1	Sue16	NOTEST	0	0	0	0	1	1	no
XLOC_001279	XLOC_001279	gene:scaffold_102756.1	1:10694500-10695342	Sue1	Sue16	NOTEST	0	0	0	0	1	1	no
XLOC_001280	XLOC_001280	gene:scaffold_102757.1	1:10697328-10698296	Sue1	Sue16	NOTEST	0	0	0	0	1	1	no
XLOC_001281	XLOC_001281	ATFH4	1:10704237-10706628	Sue1	Sue16	NOTEST	0	0	0	0	1	1	no
XLOC_001282	XLOC_001282	gene:Al_scaffold_0001_2540	1:10731469-10732147	Sue1	Sue16	NOTEST	0	0	0	0	1	1	no
XLOC_001283	XLOC_001283	gene:scaffold_102776.1	1:10775902-10776181	Sue1	Sue16	NOTEST	0	0	0	0	1	1	no
XLOC_001284	XLOC_001284	gene:Al_scaffold_0001_2551	1:10787868-10788276	Sue1	Sue16	NOTEST	0	0	0	0	1	1	no
XLOC_001285	XLOC_001285	gene:scaffold_102784.1	1:10815990-10818301	Sue1	Sue16	NOTEST	0	0	0	0	1	1	no
XLOC_001286	XLOC_001286	gene:scaffold_102785.1	1:10828127-10829897	Sue1	Sue16	NOTEST	0	0	0	0	1	1	no
XLOC_001287	XLOC_001287	gene:scaffold_102786.1	1:10831684-10833536	Sue1	Sue16	NOTEST	0	0	0	0	1	1	no
XLOC_001288	XLOC_001288	gene:scaffold_102798.1	1:10887146-10890052	Sue1	Sue16	NOTEST	0	0	0	0	1	1	no
XLOC_001289	XLOC_001289	gene:fgenesh2_kg.1__2646__AT1G27100.1	1:10892811-10896928	Sue1	Sue16	NOTEST	0	0	0	0	1	1	no
XLOC_001290	XLOC_001290	gene:fgenesh2_kg.1__2647__AT1G27090.1	1:10898029-10900401	Sue1	Sue16	NOTEST	0	0	0	0	1	1	no
XLOC_001291	XLOC_001291	gene:scaffold_102802.1	1:10905563-10907939	Sue1	Sue16	NOTEST	0	0	0	0	1	1	no
XLOC_001292	XLOC_001292	gene:Al_scaffold_0001_2574	1:10916446-10919763	Sue1	Sue16	NOTEST	0	0	0	0	1	1	no
XLOC_001293	XLOC_001293	gene:scaffold_102811.1	1:10947918-10948388	Sue1	Sue16	NOTEST	0	0	0	0	1	1	no
XLOC_001294	XLOC_001294	gene:fgenesh1_pg.C_scaffold_1002261	1:10970691-10971873	Sue1	Sue16	NOTEST	0	0	0	0	1	1	no
XLOC_001295	XLOC_001295	gene:fgenesh2_kg.1__2660__AT1G26930.1	1:11008702-11010319	Sue1	Sue16	NOTEST	0	0	0	0	1	1	no
XLOC_001296	XLOC_001296	gene:scaffold_102825.1	1:11026157-11027905	Sue1	Sue16	NOTEST	0	0	0	0	1	1	no
XLOC_001297	XLOC_001297	gene:scaffold_102826.1	1:11031479-11032800	Sue1	Sue16	NOTEST	0	0	0	0	1	1	no
XLOC_001298	XLOC_001298	CUL3A	1:11033373-11036223	Sue1	Sue16	NOTEST	0	0	0	0	1	1	no
XLOC_001299	XLOC_001299	ORC6	1:11036439-11038393	Sue1	Sue16	NOTEST	0	0	0	0	1	1	no
XLOC_001300	XLOC_001300	gene:scaffold_102829.1	1:11040135-11041644	Sue1	Sue16	NOTEST	0	0	0	0	1	1	no
XLOC_001301	XLOC_001301	FEZ	1:11054164-11056099	Sue1	Sue16	NOTEST	0	0	0	0	1	1	no
XLOC_001302	XLOC_001302	RNS3	1:11059036-11060336	Sue1	Sue16	NOTEST	0	0	0	0	1	1	no
XLOC_001303	XLOC_001303	gene:Al_scaffold_0001_2602	1:11061362-11061807	Sue1	Sue16	NOTEST	0	0	0	0	1	1	no
XLOC_001304	XLOC_001304	gene:scaffold_102834.1	1:11068957-11071887	Sue1	Sue16	NOTEST	0	0	0	0	1	1	no
XLOC_001305	XLOC_001305	gene:Al_scaffold_0001_2604	1:11083368-11084961	Sue1	Sue16	NOTEST	0	0	0	0	1	1	no
XLOC_001306	XLOC_001306	gene:scaffold_102836.1	1:11086961-11088399	Sue1	Sue16	NOTEST	0	0	0	0	1	1	no
XLOC_001307	XLOC_001307	gene:Al_scaffold_0001_2606	1:11090987-11091951	Sue1	Sue16	NOTEST	0	0	0	0	1	1	no
XLOC_001308	XLOC_001308	gene:Al_scaffold_0001_2607	1:11095176-11095521	Sue1	Sue16	NOTEST	0	0	0	0	1	1	no
XLOC_001309	XLOC_001309	gene:Al_scaffold_0001_2610	1:11124103-11125655	Sue1	Sue16	NOTEST	0	0	0	0	1	1	no
XLOC_001310	XLOC_001310	gene:scaffold_102841.1	1:11127658-11130853	Sue1	Sue16	NOTEST	0	0	0	0	1	1	no
XLOC_001311	XLOC_001311	GALT1	1:11134359-11137639	Sue1	Sue16	NOTEST	0	0	0	0	1	1	no
XLOC_001312	XLOC_001312	gene:fgenesh2_kg.1__2674__AT1G26800.1	1:11138095-11140684	Sue1	Sue16	NOTEST	0	0	0	0	1	1	no
XLOC_001313	XLOC_001313	gene:fgenesh1_pm.C_scaffold_1002091	1:11151621-11153086	Sue1	Sue16	NOTEST	0	0	0	0	1	1	no
XLOC_001314	XLOC_001314	ATXR1	1:11179793-11183108	Sue1	Sue16	NOTEST	0	0	0	0	1	1	no
XLOC_001315	XLOC_001315	gene:fgenesh2_kg.1__2686__AT1G26740.1	1:11184761-11186275	Sue1	Sue16	NOTEST	0	0	0	0	1	1	no
XLOC_001316	XLOC_001316	gene:scaffold_102858.1	1:11196203-11196759	Sue1	Sue16	NOTEST	0	0	0	0	1	1	no
XLOC_001317	XLOC_001317	gene:fgenesh2_kg.1__2689__AT1G26710.1	1:11198265-11199111	Sue1	Sue16	NOTEST	0	0	0	0	1	1	no
XLOC_001318	XLOC_001318	gene:scaffold_102861.1	1:11206535-11206807	Sue1	Sue16	NOTEST	0	0	0	0	1	1	no
XLOC_001319	XLOC_001319	gene:Al_scaffold_0001_2632	1:11207058-11208465	Sue1	Sue16	NOTEST	0	0	0	0	1	1	no
XLOC_001320	XLOC_001320	gene:scaffold_102865.1	1:11215369-11215937	Sue1	Sue16	NOTEST	0	0	0	0	1	1	no
XLOC_001321	XLOC_001321	gene:fgenesh2_kg.1__2698__AT1G26640.1	1:11223608-11226037	Sue1	Sue16	NOTEST	0	0	0	0	1	1	no
XLOC_001322	XLOC_001322	gene:Al_scaffold_0001_2641	1:11233377-11236335	Sue1	Sue16	NOTEST	0	0	0	0	1	1	no
XLOC_001323	XLOC_001323	gene:fgenesh2_kg.1__2709__AT1G26540.1	1:11261209-11264363	Sue1	Sue16	NOTEST	0	0	0	0	1	1	no
XLOC_001324	XLOC_001324	gene:fgenesh2_kg.1__2711__AT1G26520.1	1:11266206-11268774	Sue1	Sue16	NOTEST	0	0	0	0	1	1	no
XLOC_001325	XLOC_001325	gene:fgenesh2_kg.1__2722__AT1G26510.1	1:11275705-11282391	Sue1	Sue16	NOTEST	0	0	0	0	1	1	no
XLOC_001326	XLOC_001326	GRF12	1:11282856-11284163	Sue1	Sue16	NOTEST	0	0	0	0	1	1	no
XLOC_001327	XLOC_001327	gene:scaffold_102892.1	1:11292415-11293547	Sue1	Sue16	NOTEST	0	0	0	0	1	1	no
XLOC_001328	XLOC_001328	gene:Al_scaffold_0001_2660	1:11311741-11323557	Sue1	Sue16	NOTEST	0	0	0	0	1	1	no
XLOC_001329	XLOC_001329	ATUPS5	1:11324035-11325600	Sue1	Sue16	NOTEST	0	0	0	0	1	1	no
XLOC_001330	XLOC_001330	gene:fgenesh2_kg.1__2732__AT1G26420.1	1:11326693-11328280	Sue1	Sue16	NOTEST	0	0	0	0	1	1	no
XLOC_001331	XLOC_001331	gene:fgenesh2_kg.1__2733__AT1G26410.1	1:11329976-11331737	Sue1	Sue16	NOTEST	0	0	0	0	1	1	no
XLOC_001332	XLOC_001332	gene:Al_scaffold_0001_2665	1:11334747-11336236	Sue1	Sue16	NOTEST	0	0	0	0	1	1	no
XLOC_001333	XLOC_001333	gene:scaffold_102901.1	1:11336748-11336986	Sue1	Sue16	NOTEST	0	0	0	0	1	1	no
XLOC_001334	XLOC_001334	gene:fgenesh2_kg.1__2734__AT1G26390.1	1:11351002-11352655	Sue1	Sue16	NOTEST	0	0	0	0	1	1	no
XLOC_001335	XLOC_001335	gene:fgenesh2_kg.1__2735__AT1G26380.1	1:11354068-11355815	Sue1	Sue16	NOTEST	0	0	0	0	1	1	no
XLOC_001336	XLOC_001336	ATMES13	1:11360509-11362372	Sue1	Sue16	NOTEST	0	0	0	0	1	1	no
XLOC_001337	XLOC_001337	CAL	1:11380399-11383847	Sue1	Sue16	NOTEST	0	0	0	0	1	1	no
XLOC_001338	XLOC_001338	gene:fgenesh2_kg.1__2743__AT1G26300.1	1:11384727-11386513	Sue1	Sue16	NOTEST	0	0	0	0	1	1	no
XLOC_001339	XLOC_001339	gene:fgenesh2_kg.1__2744__AT1G26270.1	1:11399607-11402570	Sue1	Sue16	NOTEST	0	0	0	0	1	1	no
XLOC_001340	XLOC_001340	gene:scaffold_102917.1	1:11419419-11422350	Sue1	Sue16	NOTEST	0	0	0	0	1	1	no
XLOC_001341	XLOC_001341	gene:scaffold_102921.1	1:11431916-11433275	Sue1	Sue16	NOTEST	0	0	0	0	1	1	no
XLOC_001342	XLOC_001342	gene:fgenesh2_kg.1__2753__AT1G26190.1	1:11436663-11440630	Sue1	Sue16	NOTEST	0	0	0	0	1	1	no
XLOC_001343	XLOC_001343	gene:fgenesh2_kg.1__2754__AT1G26170.1	1:11442966-11450569	Sue1	Sue16	NOTEST	0	0	0	0	1	1	no
XLOC_001344	XLOC_001344	gene:fgenesh2_kg.1__2755__AT1G26160.1	1:11455573-11458262	Sue1	Sue16	NOTEST	0	0	0	0	1	1	no
XLOC_001345	XLOC_001345	ATPERK10	1:11459623-11463234	Sue1	Sue16	NOTEST	0	0	0	0	1	1	no
XLOC_001346	XLOC_001346	gene:fgenesh1_pm.C_scaffold_1002145	1:11463318-11464156	Sue1	Sue16	NOTEST	0	0	0	0	1	1	no
XLOC_001347	XLOC_001347	gene:scaffold_102931.1	1:11471569-11473077	Sue1	Sue16	NOTEST	0	0	0	0	1	1	no
XLOC_001348	XLOC_001348	ICME-LIKE1	1:11473377-11476341	Sue1	Sue16	NOTEST	0	0	0	0	1	1	no
XLOC_001349	XLOC_001349	DCP5	1:11495258-11498649	Sue1	Sue16	NOTEST	0	0	0	0	1	1	no
XLOC_001350	XLOC_001350	gene:fgenesh1_pm.C_scaffold_1002151	1:11498903-11502519	Sue1	Sue16	NOTEST	0	0	0	0	1	1	no
XLOC_001351	XLOC_001351	gene:Al_scaffold_0001_2701	1:11502824-11504907	Sue1	Sue16	NOTEST	0	0	0	0	1	1	no
XLOC_001352	XLOC_001352	gene:scaffold_102938.1	1:11506309-11507264	Sue1	Sue16	NOTEST	0	0	0	0	1	1	no
XLOC_001353	XLOC_001353	SOG1	1:11510705-11513379	Sue1	Sue16	NOTEST	0	0	0	0	1	1	no
XLOC_001354	XLOC_001354	TEM1	1:11527740-11528860	Sue1	Sue16	NOTEST	0	0	0	0	1	1	no
XLOC_001355	XLOC_001355	PFT1	1:11537146-11542682	Sue1	Sue16	NOTEST	0	0	0	0	1	1	no
XLOC_001356	XLOC_001356	gene:fgenesh2_kg.1__2771__AT1G25530.1	1:11544442-11546941	Sue1	Sue16	NOTEST	0	0	0	0	1	1	no
XLOC_001357	XLOC_001357	gene:scaffold_102946.1	1:11550653-11552154	Sue1	Sue16	NOTEST	0	0	0	0	1	1	no
XLOC_001358	XLOC_001358	gene:fgenesh1_pm.C_scaffold_1002159	1:11553637-11556012	Sue1	Sue16	NOTEST	0	0	0	0	1	1	no
XLOC_001359	XLOC_001359	gene:fgenesh2_kg.1__2778__AT1G25470.1	1:11573114-11574826	Sue1	Sue16	NOTEST	0	0	0	0	1	1	no
XLOC_001360	XLOC_001360	KCS5	1:11579332-11581163	Sue1	Sue16	NOTEST	0	0	0	0	1	1	no
XLOC_001361	XLOC_001361	gene:fgenesh2_kg.1__2783__AT1G25440.1	1:11585481-11587174	Sue1	Sue16	NOTEST	0	0	0	0	1	1	no
XLOC_001362	XLOC_001362	gene:scaffold_102960.1	1:11616009-11616926	Sue1	Sue16	NOTEST	0	0	0	0	1	1	no
XLOC_001363	XLOC_001363	gene:scaffold_102961.1	1:11620747-11622957	Sue1	Sue16	NOTEST	0	0	0	0	1	1	no
XLOC_001364	XLOC_001364	gene:fgenesh1_pm.C_scaffold_1002173	1:11626388-11631201	Sue1	Sue16	NOTEST	0	0	0	0	1	1	no
XLOC_001365	XLOC_001365	OVA9	1:11635932-11683832	Sue1	Sue16	NOTEST	0	0	0	0	1	1	no
XLOC_001366	XLOC_001366	gene:fgenesh2_kg.1__2812__AT1G25230.1	1:11720753-11722577	Sue1	Sue16	NOTEST	0	0	0	0	1	1	no
XLOC_001367	XLOC_001367	gene:fgenesh2_kg.1__2814__AT5G57890.1	1:11724073-11726374	Sue1	Sue16	NOTEST	0	0	0	0	1	1	no
XLOC_001368	XLOC_001368	ATMAP70-2	1:11743000-11746357	Sue1	Sue16	NOTEST	0	0	0	0	1	1	no
XLOC_001369	XLOC_001369	gene:Al_scaffold_0001_2755	1:11750747-11751254	Sue1	Sue16	NOTEST	0	0	0	0	1	1	no
XLOC_001370	XLOC_001370	ZFP7	1:11778691-11780010	Sue1	Sue16	NOTEST	0	0	0	0	1	1	no
XLOC_001371	XLOC_001371	gene:fgenesh1_pg.C_scaffold_1002401	1:11782911-11783707	Sue1	Sue16	NOTEST	0	0	0	0	1	1	no
XLOC_001372	XLOC_001372	gene:fgenesh2_kg.1__2840__AT1G24610.1	1:11784120-11786213	Sue1	Sue16	NOTEST	0	0	0	0	1	1	no
XLOC_001373	XLOC_001373	DRNL	1:11800628-11801586	Sue1	Sue16	NOTEST	0	0	0	0	1	1	no
XLOC_001374	XLOC_001374	gene:scaffold_103005.1	1:11803264-11803560	Sue1	Sue16	NOTEST	0	0	0	0	1	1	no
XLOC_001375	XLOC_001375	gene:fgenesh2_kg.1__2844__AT1G24575.1	1:11804956-11805551	Sue1	Sue16	NOTEST	0	0	0	0	1	1	no
XLOC_001376	XLOC_001376	gene:scaffold_103011.1	1:11815376-11815857	Sue1	Sue16	NOTEST	0	0	0	0	1	1	no
XLOC_001377	XLOC_001377	gene:scaffold_103012.1	1:11817037-11819019	Sue1	Sue16	NOTEST	0	0	0	0	1	1	no
XLOC_001378	XLOC_001378	gene:fgenesh2_kg.1__2850__AT1G24510.1	1:11837288-11840129	Sue1	Sue16	NOTEST	0	0	0	0	1	1	no
XLOC_001379	XLOC_001379	gene:fgenesh2_kg.1__2854__AT1G24480.1	1:11849384-11852500	Sue1	Sue16	NOTEST	0	0	0	0	1	1	no
XLOC_001380	XLOC_001380	gene:fgenesh2_kg.1__2859__AT1G24430.1	1:11866918-11868255	Sue1	Sue16	NOTEST	0	0	0	0	1	1	no
XLOC_001381	XLOC_001381	LHT2	1:11881148-11883157	Sue1	Sue16	NOTEST	0	0	0	0	1	1	no
XLOC_001382	XLOC_001382	gene:fgenesh1_pg.C_scaffold_1002421	1:11883961-11885185	Sue1	Sue16	NOTEST	0	0	0	0	1	1	no
XLOC_001383	XLOC_001383	gene:scaffold_103032.1	1:11896328-11897745	Sue1	Sue16	NOTEST	0	0	0	0	1	1	no
XLOC_001384	XLOC_001384	gene:scaffold_103035.1	1:11909209-11914002	Sue1	Sue16	NOTEST	0	0	0	0	1	1	no
XLOC_001385	XLOC_001385	gene:fgenesh2_kg.1__2870__AT1G24300.1	1:11917727-11923603	Sue1	Sue16	NOTEST	0	0	0	0	1	1	no
XLOC_001386	XLOC_001386	gene:fgenesh2_kg.1__2871__AT1G24290.1	1:11923804-11925541	Sue1	Sue16	NOTEST	0	0	0	0	1	1	no
XLOC_001387	XLOC_001387	gene:scaffold_103041.1	1:11934169-11936985	Sue1	Sue16	NOTEST	0	0	0	0	1	1	no
XLOC_001388	XLOC_001388	SEP3	1:11947297-11949635	Sue1	Sue16	NOTEST	0	0	0	0	1	1	no
XLOC_001389	XLOC_001389	gene:fgenesh2_kg.1__2878__AT1G27290.2	1:11951606-11952953	Sue1	Sue16	NOTEST	0	0	0	0	1	1	no
XLOC_001390	XLOC_001390	gene:fgenesh2_kg.1__2880__AT1G27300.1	1:11953380-11954541	Sue1	Sue16	NOTEST	0	0	0	0	1	1	no
XLOC_001391	XLOC_001391	gene:Al_scaffold_0001_2803	1:11956188-11957505	Sue1	Sue16	NOTEST	0	0	0	0	1	1	no
XLOC_001392	XLOC_001392	AHK3	1:11958126-11963002	Sue1	Sue16	NOTEST	0	0	0	0	1	1	no
XLOC_001393	XLOC_001393	gene:fgenesh2_kg.1__2883__AT1G27330.1	1:11963533-11964498	Sue1	Sue16	NOTEST	0	0	0	0	1	1	no
XLOC_001394	XLOC_001394	gene:scaffold_103049.1	1:11966200-11968519	Sue1	Sue16	NOTEST	0	0	0	0	1	1	no
XLOC_001395	XLOC_001395	SPL11	1:11972956-11974586	Sue1	Sue16	NOTEST	0	0	0	0	1	1	no
XLOC_001396	XLOC_001396	gene:fgenesh2_kg.1__2897__AT1G27400.1	1:11991992-11993406	Sue1	Sue16	NOTEST	0	0	0	0	1	1	no
XLOC_001397	XLOC_001397	gene:fgenesh2_kg.1__2898__AT1G27410.1	1:11993673-11995481	Sue1	Sue16	NOTEST	0	0	0	0	1	1	no
XLOC_001398	XLOC_001398	gene:scaffold_103059.1	1:11995543-11996975	Sue1	Sue16	NOTEST	0	0	0	0	1	1	no
XLOC_001399	XLOC_001399	APT1	1:12012073-12014247	Sue1	Sue16	NOTEST	0	0	0	0	1	1	no
XLOC_001400	XLOC_001400	NPGR1	1:12015222-12017739	Sue1	Sue16	NOTEST	0	0	0	0	1	1	no
XLOC_001401	XLOC_001401	gene:scaffold_103067.1	1:12025718-12027302	Sue1	Sue16	NOTEST	0	0	0	0	1	1	no
XLOC_001402	XLOC_001402	gene:fgenesh2_kg.1__2911__AT1G27520.1	1:12036894-12040570	Sue1	Sue16	NOTEST	0	0	0	0	1	1	no
XLOC_001403	XLOC_001403	gene:scaffold_103073.1	1:12045826-12046803	Sue1	Sue16	NOTEST	0	0	0	0	1	1	no
XLOC_001404	XLOC_001404	gene:fgenesh1_pm.C_scaffold_1002260	1:12063136-12074543	Sue1	Sue16	NOTEST	0	0	0	0	1	1	no
XLOC_001405	XLOC_001405	gene:Al_scaffold_0001_2836	1:12077854-12079923	Sue1	Sue16	NOTEST	0	0	0	0	1	1	no
XLOC_001406	XLOC_001406	gene:Al_scaffold_0001_2840	1:12104090-12105562	Sue1	Sue16	NOTEST	0	0	0	0	1	1	no
XLOC_001407	XLOC_001407	gene:scaffold_103088.1	1:12111788-12112026	Sue1	Sue16	NOTEST	0	0	0	0	1	1	no
XLOC_001408	XLOC_001408	gene:scaffold_103091.1	1:12120786-12121200	Sue1	Sue16	NOTEST	0	0	0	0	1	1	no
XLOC_001409	XLOC_001409	gene:scaffold_103092.1	1:12123455-12123717	Sue1	Sue16	NOTEST	0	0	0	0	1	1	no
XLOC_001410	XLOC_001410	gene:scaffold_103093.1	1:12125486-12127522	Sue1	Sue16	NOTEST	0	0	0	0	1	1	no
XLOC_001411	XLOC_001411	CYCT1%3B3	1:12129207-12132483	Sue1	Sue16	NOTEST	0	0	0	0	1	1	no
XLOC_001412	XLOC_001412	ATU2AF35A	1:12132719-12134431	Sue1	Sue16	NOTEST	0	0	0	0	1	1	no
XLOC_001413	XLOC_001413	gene:fgenesh2_kg.1__2924__AT1G27660.1	1:12140337-12144668	Sue1	Sue16	NOTEST	0	0	0	0	1	1	no
XLOC_001414	XLOC_001414	APL2	1:12152218-12155550	Sue1	Sue16	NOTEST	0	0	0	0	1	1	no
XLOC_001415	XLOC_001415	gene:fgenesh2_kg.1__2927__AT1G27690.1	1:12163721-12165687	Sue1	Sue16	NOTEST	0	0	0	0	1	1	no
XLOC_001416	XLOC_001416	gene:fgenesh2_kg.1__2928__AT1G27695.1	1:12168039-12169039	Sue1	Sue16	NOTEST	0	0	0	0	1	1	no
XLOC_001417	XLOC_001417	gene:fgenesh1_pg.C_scaffold_1002478	1:12171607-12172231	Sue1	Sue16	NOTEST	0	0	0	0	1	1	no
XLOC_001418	XLOC_001418	RSL4	1:12186107-12187462	Sue1	Sue16	NOTEST	0	0	0	0	1	1	no
XLOC_001419	XLOC_001419	gene:Al_scaffold_0001_2861	1:12189819-12200292	Sue1	Sue16	NOTEST	0	0	0	0	1	1	no
XLOC_001420	XLOC_001420	SAT32	1:12202340-12205776	Sue1	Sue16	NOTEST	0	0	0	0	1	1	no
XLOC_001421	XLOC_001421	gene:fgenesh2_kg.1__2944__AT1G27880.1	1:12229776-12235009	Sue1	Sue16	NOTEST	0	0	0	0	1	1	no
XLOC_001422	XLOC_001422	MAP65-8	1:12248884-12251717	Sue1	Sue16	NOTEST	0	0	0	0	1	1	no
XLOC_001423	XLOC_001423	LTPG1	1:12267411-12268840	Sue1	Sue16	NOTEST	0	0	0	0	1	1	no
XLOC_001424	XLOC_001424	NTF2B	1:12276869-12278131	Sue1	Sue16	NOTEST	0	0	0	0	1	1	no
XLOC_001425	XLOC_001425	DPL1	1:12278937-12282962	Sue1	Sue16	NOTEST	0	0	0	0	1	1	no
XLOC_001426	XLOC_001426	PGP14	1:12292967-12297731	Sue1	Sue16	NOTEST	0	0	0	0	1	1	no
XLOC_001427	XLOC_001427	gene:fgenesh2_kg.1__2960__AT1G28060.1	1:12323423-12326871	Sue1	Sue16	NOTEST	0	0	0	0	1	1	no
XLOC_001428	XLOC_001428	gene:fgenesh2_kg.1__2961__AT1G28070.1	1:12327276-12328433	Sue1	Sue16	NOTEST	0	0	0	0	1	1	no
XLOC_001429	XLOC_001429	gene:fgenesh1_pm.C_scaffold_1002292	1:12334591-12335721	Sue1	Sue16	NOTEST	0	0	0	0	1	1	no
XLOC_001430	XLOC_001430	gene:Al_scaffold_0001_2888	1:12339250-12339418	Sue1	Sue16	NOTEST	0	0	0	0	1	1	no
XLOC_001431	XLOC_001431	gene:fgenesh2_kg.1__2964__AT1G28090.1	1:12340640-12343726	Sue1	Sue16	NOTEST	0	0	0	0	1	1	no
XLOC_001432	XLOC_001432	GH3.17	1:12373794-12376597	Sue1	Sue16	NOTEST	0	0	0	0	1	1	no
XLOC_001433	XLOC_001433	gene:fgenesh2_kg.1__2978__AT1G28160.1	1:12388617-12389344	Sue1	Sue16	NOTEST	0	0	0	0	1	1	no
XLOC_001434	XLOC_001434	gene:scaffold_103146.1	1:12390905-12391920	Sue1	Sue16	NOTEST	0	0	0	0	1	1	no
XLOC_001435	XLOC_001435	SOT7	1:12398429-12400214	Sue1	Sue16	NOTEST	0	0	0	0	1	1	no
XLOC_001436	XLOC_001436	ATJ1	1:12414301-12420002	Sue1	Sue16	NOTEST	0	0	0	0	1	1	no
XLOC_001437	XLOC_001437	gene:scaffold_103156.1	1:12433962-12434669	Sue1	Sue16	NOTEST	0	0	0	0	1	1	no
XLOC_001438	XLOC_001438	RALFL4	1:12451498-12452291	Sue1	Sue16	NOTEST	0	0	0	0	1	1	no
XLOC_001439	XLOC_001439	gene:Al_scaffold_0001_2919	1:12512778-12513750	Sue1	Sue16	NOTEST	0	0	0	0	1	1	no
XLOC_001440	XLOC_001440	LCR31	1:12520170-12520837	Sue1	Sue16	NOTEST	0	0	0	0	1	1	no
XLOC_001441	XLOC_001441	gene:scaffold_103169.1	1:12534944-12540155	Sue1	Sue16	NOTEST	0	0	0	0	1	1	no
XLOC_001442	XLOC_001442	gene:scaffold_103170.1	1:12542787-12543015	Sue1	Sue16	NOTEST	0	0	0	0	1	1	no
XLOC_001443	XLOC_001443	ERF12	1:12545936-12546567	Sue1	Sue16	NOTEST	0	0	0	0	1	1	no
XLOC_001444	XLOC_001444	gene:fgenesh2_kg.1__3006__AT1G28375.1	1:12558414-12559054	Sue1	Sue16	NOTEST	0	0	0	0	1	1	no
XLOC_001445	XLOC_001445	gene:fgenesh2_kg.1__3007__AT1G28380.1	1:12560083-12562817	Sue1	Sue16	NOTEST	0	0	0	0	1	1	no
XLOC_001446	XLOC_001446	HB-1	1:12586855-12594678	Sue1	Sue16	NOTEST	0	0	0	0	1	1	no
XLOC_001447	XLOC_001447	HSL1	1:12604093-12607710	Sue1	Sue16	NOTEST	0	0	0	0	1	1	no
XLOC_001448	XLOC_001448	ANAC010	1:12611807-12613428	Sue1	Sue16	NOTEST	0	0	0	0	1	1	no
XLOC_001449	XLOC_001449	SYP61	1:12622612-12624773	Sue1	Sue16	NOTEST	0	0	0	0	1	1	no
XLOC_001450	XLOC_001450	gene:scaffold_103186.1	1:12625027-12626656	Sue1	Sue16	NOTEST	0	0	0	0	1	1	no
XLOC_001451	XLOC_001451	gene:scaffold_103187.1	1:12631615-12633424	Sue1	Sue16	NOTEST	0	0	0	0	1	1	no
XLOC_001452	XLOC_001452	VOZ1	1:12636542-12639212	Sue1	Sue16	NOTEST	0	0	0	0	1	1	no
XLOC_001453	XLOC_001453	gene:fgenesh2_kg.1__3029__AT1G28540.1	1:12642955-12644109	Sue1	Sue16	NOTEST	0	0	0	0	1	1	no
XLOC_001454	XLOC_001454	gene:fgenesh2_kg.1__3048__AT1G28680.1	1:12692111-12693862	Sue1	Sue16	NOTEST	0	0	0	0	1	1	no
XLOC_001455	XLOC_001455	gene:Al_scaffold_0001_2953	1:12710521-12710960	Sue1	Sue16	NOTEST	0	0	0	0	1	1	no
XLOC_001456	XLOC_001456	gene:fgenesh2_kg.1__3052__AT1G28760.1	1:12716535-12717969	Sue1	Sue16	NOTEST	0	0	0	0	1	1	no
XLOC_001457	XLOC_001457	gene:fgenesh1_pg.C_scaffold_1002569	1:12728461-12729810	Sue1	Sue16	NOTEST	0	0	0	0	1	1	no
XLOC_001458	XLOC_001458	gene:fgenesh2_kg.1__3059__AT1G29010.1	1:12735980-12737352	Sue1	Sue16	NOTEST	0	0	0	0	1	1	no
XLOC_001459	XLOC_001459	gene:fgenesh1_pm.C_scaffold_1002352	1:12755312-12757355	Sue1	Sue16	NOTEST	0	0	0	0	1	1	no
XLOC_001460	XLOC_001460	gene:scaffold_103220.1	1:12776243-12777912	Sue1	Sue16	NOTEST	0	0	0	0	1	1	no
XLOC_001461	XLOC_001461	gene:fgenesh2_kg.1__3067__AT1G29070.1	1:12778276-12779864	Sue1	Sue16	NOTEST	0	0	0	0	1	1	no
XLOC_001462	XLOC_001462	gene:Al_scaffold_0001_2967	1:12791945-12792489	Sue1	Sue16	NOTEST	0	0	0	0	1	1	no
XLOC_001463	XLOC_001463	gene:fgenesh2_kg.1__3071__AT1G29110.1	1:12800606-12801904	Sue1	Sue16	NOTEST	0	0	0	0	1	1	no
XLOC_001464	XLOC_001464	gene:fgenesh2_kg.1__3072__AT1G29120.2	1:12803120-12807204	Sue1	Sue16	NOTEST	0	0	0	0	1	1	no
XLOC_001465	XLOC_001465	ATS9	1:12807899-12811247	Sue1	Sue16	NOTEST	0	0	0	0	1	1	no
XLOC_001466	XLOC_001466	gene:fgenesh2_kg.1__3082__AT1G29179.1	1:12831378-12833337	Sue1	Sue16	NOTEST	0	0	0	0	1	1	no
XLOC_001467	XLOC_001467	gene:fgenesh1_pg.C_scaffold_1002589	1:12855394-12859138	Sue1	Sue16	NOTEST	0	0	0	0	1	1	no
XLOC_001468	XLOC_001468	gene:fgenesh2_kg.1__3085__AT1G29250.1	1:12862252-12863686	Sue1	Sue16	NOTEST	0	0	0	0	1	1	no
XLOC_001469	XLOC_001469	gene:scaffold_103237.1	1:12867603-12869551	Sue1	Sue16	NOTEST	0	0	0	0	1	1	no
XLOC_001470	XLOC_001470	gene:fgenesh2_kg.1__3088__AT1G29220.1	1:12874887-12879740	Sue1	Sue16	NOTEST	0	0	0	0	1	1	no
XLOC_001471	XLOC_001471	gene:Al_scaffold_0001_2985	1:12895941-12896639	Sue1	Sue16	NOTEST	0	0	0	0	1	1	no
XLOC_001472	XLOC_001472	WRKY65	1:12903515-12904393	Sue1	Sue16	NOTEST	0	0	0	0	1	1	no
XLOC_001473	XLOC_001473	gene:scaffold_103243.1	1:12910211-12910557	Sue1	Sue16	NOTEST	0	0	0	0	1	1	no
XLOC_001474	XLOC_001474	gene:fgenesh2_kg.1__3093__AT1G29290.1	1:12917821-12918437	Sue1	Sue16	NOTEST	0	0	0	0	1	1	no
XLOC_001475	XLOC_001475	gene:fgenesh2_kg.1__3095__AT1G29310.1	1:12931156-12933569	Sue1	Sue16	NOTEST	0	0	0	0	1	1	no
XLOC_001476	XLOC_001476	gene:Al_scaffold_0001_2990	1:12934204-12934922	Sue1	Sue16	NOTEST	0	0	0	0	1	1	no
XLOC_001477	XLOC_001477	gene:fgenesh1_pg.C_scaffold_1002601	1:12938586-12939307	Sue1	Sue16	NOTEST	0	0	0	0	1	1	no
XLOC_001478	XLOC_001478	gene:scaffold_103249.1	1:12942000-12947761	Sue1	Sue16	NOTEST	0	0	0	0	1	1	no
XLOC_001479	XLOC_001479	PUB17	1:12951989-12954406	Sue1	Sue16	NOTEST	0	0	0	0	1	1	no
XLOC_001480	XLOC_001480	gene:Al_scaffold_0001_2996	1:12963691-12964500	Sue1	Sue16	NOTEST	0	0	0	0	1	1	no
XLOC_001481	XLOC_001481	gene:fgenesh1_pg.C_scaffold_1002615	1:13000736-13001942	Sue1	Sue16	NOTEST	0	0	0	0	1	1	no
XLOC_001482	XLOC_001482	gene:Al_scaffold_0001_3008	1:13005321-13006759	Sue1	Sue16	NOTEST	0	0	0	0	1	1	no
XLOC_001483	XLOC_001483	gene:scaffold_103271.1	1:13014049-13015307	Sue1	Sue16	NOTEST	0	0	0	0	1	1	no
XLOC_001484	XLOC_001484	gene:scaffold_103272.1	1:13016793-13017084	Sue1	Sue16	NOTEST	0	0	0	0	1	1	no
XLOC_001485	XLOC_001485	gene:fgenesh2_kg.1__3114__AT1G29520.1	1:13017793-13018871	Sue1	Sue16	NOTEST	0	0	0	0	1	1	no
XLOC_001486	XLOC_001486	gene:Al_scaffold_0001_3014	1:13021630-13022181	Sue1	Sue16	NOTEST	0	0	0	0	1	1	no
XLOC_001487	XLOC_001487	gene:fgenesh2_kg.1__3118__AT1G29550.1	1:13023804-13025491	Sue1	Sue16	NOTEST	0	0	0	0	1	1	no
XLOC_001488	XLOC_001488	gene:scaffold_103277.1	1:13025783-13028791	Sue1	Sue16	NOTEST	0	0	0	0	1	1	no
XLOC_001489	XLOC_001489	gene:scaffold_103278.1	1:13029259-13030710	Sue1	Sue16	NOTEST	0	0	0	0	1	1	no
XLOC_001490	XLOC_001490	gene:scaffold_103279.1	1:13041814-13043829	Sue1	Sue16	NOTEST	0	0	0	0	1	1	no
XLOC_001491	XLOC_001491	gene:fgenesh1_pm.C_scaffold_1002392	1:13045485-13046836	Sue1	Sue16	NOTEST	0	0	0	0	1	1	no
XLOC_001492	XLOC_001492	gene:fgenesh1_pm.C_scaffold_1002393	1:13047992-13049774	Sue1	Sue16	NOTEST	0	0	0	0	1	1	no
XLOC_001493	XLOC_001493	gene:Al_scaffold_0001_3020	1:13049870-13050341	Sue1	Sue16	NOTEST	0	0	0	0	1	1	no
XLOC_001494	XLOC_001494	gene:fgenesh2_kg.1__3122__AT1G29630.2	1:13056464-13060758	Sue1	Sue16	NOTEST	0	0	0	0	1	1	no
XLOC_001495	XLOC_001495	gene:fgenesh2_kg.1__3123__AT1G29660.1	1:13080552-13082497	Sue1	Sue16	NOTEST	0	0	0	0	1	1	no
XLOC_001496	XLOC_001496	gene:fgenesh2_kg.1__3124__AT1G29670.1	1:13084665-13086719	Sue1	Sue16	NOTEST	0	0	0	0	1	1	no
XLOC_001497	XLOC_001497	gene:Al_scaffold_0001_3027	1:13091986-13092913	Sue1	Sue16	NOTEST	0	0	0	0	1	1	no
XLOC_001498	XLOC_001498	gene:scaffold_103291.1	1:13097477-13098933	Sue1	Sue16	NOTEST	0	0	0	0	1	1	no
XLOC_001499	XLOC_001499	gene:scaffold_103297.1	1:13124267-13126047	Sue1	Sue16	NOTEST	0	0	0	0	1	1	no
XLOC_001500	XLOC_001500	gene:fgenesh2_kg.1__3134__AT1G29770.1	1:13126549-13127792	Sue1	Sue16	NOTEST	0	0	0	0	1	1	no
XLOC_001501	XLOC_001501	gene:fgenesh2_kg.1__3135__AT1G29780.1	1:13129056-13129722	Sue1	Sue16	NOTEST	0	0	0	0	1	1	no
XLOC_001502	XLOC_001502	gene:fgenesh2_kg.1__3138__AT1G29790.1	1:13132106-13134154	Sue1	Sue16	NOTEST	0	0	0	0	1	1	no
XLOC_001503	XLOC_001503	gene:fgenesh2_kg.1__3140__AT1G29800.1	1:13134745-13137448	Sue1	Sue16	NOTEST	0	0	0	0	1	1	no
XLOC_001504	XLOC_001504	gene:fgenesh2_kg.1__3143__AT1G29820.2	1:13140141-13143002	Sue1	Sue16	NOTEST	0	0	0	0	1	1	no
XLOC_001505	XLOC_001505	gene:fgenesh2_kg.1__3149__AT1G29850.1	1:13145777-13147820	Sue1	Sue16	NOTEST	0	0	0	0	1	1	no
XLOC_001506	XLOC_001506	WRKY71	1:13155153-13156374	Sue1	Sue16	NOTEST	0	0	0	0	1	1	no
XLOC_001507	XLOC_001507	gene:fgenesh2_kg.1__3153__AT1G29890.2	1:13175219-13179521	Sue1	Sue16	NOTEST	0	0	0	0	1	1	no
XLOC_001508	XLOC_001508	CARB	1:13180052-13184144	Sue1	Sue16	NOTEST	0	0	0	0	1	1	no
XLOC_001509	XLOC_001509	gene:fgenesh2_kg.1__3158__AT1G29930.1	1:13187263-13188265	Sue1	Sue16	NOTEST	0	0	0	0	1	1	no
XLOC_001510	XLOC_001510	gene:fgenesh2_kg.1__3161__AT1G29950.1	1:13199924-13202718	Sue1	Sue16	NOTEST	0	0	0	0	1	1	no
XLOC_001511	XLOC_001511	gene:scaffold_103322.1	1:13203736-13205375	Sue1	Sue16	NOTEST	0	0	0	0	1	1	no
XLOC_001512	XLOC_001512	gene:scaffold_103325.1	1:13209947-13211657	Sue1	Sue16	NOTEST	0	0	0	0	1	1	no
XLOC_001513	XLOC_001513	gene:fgenesh1_pg.C_scaffold_1002660	1:13216183-13217239	Sue1	Sue16	NOTEST	0	0	0	0	1	1	no
XLOC_001514	XLOC_001514	gene:Al_scaffold_0001_3061	1:13220849-13221353	Sue1	Sue16	NOTEST	0	0	0	0	1	1	no
XLOC_001515	XLOC_001515	PFD6	1:13227146-13228519	Sue1	Sue16	NOTEST	0	0	0	0	1	1	no
XLOC_001516	XLOC_001516	ATGA2OX2	1:13255159-13257261	Sue1	Sue16	NOTEST	0	0	0	0	1	1	no
XLOC_001517	XLOC_001517	gene:scaffold_103335.1	1:13260068-13261080	Sue1	Sue16	NOTEST	0	0	0	0	1	1	no
XLOC_001518	XLOC_001518	gene:Al_scaffold_0001_3069	1:13275531-13277120	Sue1	Sue16	NOTEST	0	0	0	0	1	1	no
XLOC_001519	XLOC_001519	gene:fgenesh2_kg.1__3178__AT1G30050.1	1:13279977-13281378	Sue1	Sue16	NOTEST	0	0	0	0	1	1	no
XLOC_001520	XLOC_001520	gene:Al_scaffold_0001_3072	1:13284018-13284354	Sue1	Sue16	NOTEST	0	0	0	0	1	1	no
XLOC_001521	XLOC_001521	NCED5	1:13326603-13328555	Sue1	Sue16	NOTEST	0	0	0	0	1	1	no
XLOC_001522	XLOC_001522	NUDX25	1:13342853-13344810	Sue1	Sue16	NOTEST	0	0	0	0	1	1	no
XLOC_001523	XLOC_001523	gene:fgenesh2_kg.1__3186__AT1G30130.1	1:13349687-13351791	Sue1	Sue16	NOTEST	0	0	0	0	1	1	no
XLOC_001524	XLOC_001524	JAZ8	1:13355009-13355604	Sue1	Sue16	NOTEST	0	0	0	0	1	1	no
XLOC_001525	XLOC_001525	gene:Al_scaffold_0001_3082	1:13362339-13363754	Sue1	Sue16	NOTEST	0	0	0	0	1	1	no
XLOC_001526	XLOC_001526	gene:fgenesh2_kg.1__3188__AT1G30160.2	1:13368011-13369544	Sue1	Sue16	NOTEST	0	0	0	0	1	1	no
XLOC_001527	XLOC_001527	gene:scaffold_103350.1	1:13375040-13375634	Sue1	Sue16	NOTEST	0	0	0	0	1	1	no
XLOC_001528	XLOC_001528	gene:scaffold_103352.1	1:13389249-13390118	Sue1	Sue16	NOTEST	0	0	0	0	1	1	no
XLOC_001529	XLOC_001529	gene:fgenesh2_kg.1__3192__AT1G30200.2	1:13398624-13400699	Sue1	Sue16	NOTEST	0	0	0	0	1	1	no
XLOC_001530	XLOC_001530	gene:Al_scaffold_0001_3091	1:13410718-13410889	Sue1	Sue16	NOTEST	0	0	0	0	1	1	no
XLOC_001531	XLOC_001531	gene:fgenesh2_kg.1__3198__AT1G30230.2	1:13415076-13416429	Sue1	Sue16	NOTEST	0	0	0	0	1	1	no
XLOC_001532	XLOC_001532	gene:scaffold_103361.1	1:13432839-13433164	Sue1	Sue16	NOTEST	0	0	0	0	1	1	no
XLOC_001533	XLOC_001533	gene:scaffold_103362.1	1:13444013-13445182	Sue1	Sue16	NOTEST	0	0	0	0	1	1	no
XLOC_001534	XLOC_001534	gene:fgenesh2_kg.1__3208__AT1G30300.1	1:13469615-13471932	Sue1	Sue16	NOTEST	0	0	0	0	1	1	no
XLOC_001535	XLOC_001535	gene:fgenesh2_kg.1__3209__AT1G30320.1	1:13482200-13484997	Sue1	Sue16	NOTEST	0	0	0	0	1	1	no
XLOC_001536	XLOC_001536	ERD4	1:13522477-13525840	Sue1	Sue16	NOTEST	0	0	0	0	1	1	no
XLOC_001537	XLOC_001537	PSAK	1:13532307-13533038	Sue1	Sue16	NOTEST	0	0	0	0	1	1	no
XLOC_001538	XLOC_001538	ATMRP1	1:13536828-13546864	Sue1	Sue16	NOTEST	0	0	0	0	1	1	no
XLOC_001539	XLOC_001539	ATMRP13	1:13548208-13555851	Sue1	Sue16	NOTEST	0	0	0	0	1	1	no
XLOC_001540	XLOC_001540	ATMRP12	1:13562071-13569676	Sue1	Sue16	NOTEST	0	0	0	0	1	1	no
XLOC_001541	XLOC_001541	gene:fgenesh2_kg.1__3221__AT1G30440.1	1:13574076-13576907	Sue1	Sue16	NOTEST	0	0	0	0	1	1	no
XLOC_001542	XLOC_001542	CCC1	1:13577571-13587096	Sue1	Sue16	NOTEST	0	0	0	0	1	1	no
XLOC_001543	XLOC_001543	gene:fgenesh2_kg.1__3226__AT1G30470.1	1:13670458-13677756	Sue1	Sue16	NOTEST	0	0	0	0	1	1	no
XLOC_001544	XLOC_001544	gene:Al_scaffold_0001_3125	1:13678277-13679208	Sue1	Sue16	NOTEST	0	0	0	0	1	1	no
XLOC_001545	XLOC_001545	DRT111	1:13681789-13684057	Sue1	Sue16	NOTEST	0	0	0	0	1	1	no
XLOC_001546	XLOC_001546	gene:scaffold_103397.1	1:13711986-13712349	Sue1	Sue16	NOTEST	0	0	0	0	1	1	no
XLOC_001547	XLOC_001547	AAE14	1:13712655-13715652	Sue1	Sue16	NOTEST	0	0	0	0	1	1	no
XLOC_001548	XLOC_001548	UGT78D1	1:13718630-13720144	Sue1	Sue16	NOTEST	0	0	0	0	1	1	no
XLOC_001549	XLOC_001549	gene:scaffold_103402.1	1:13728882-13730455	Sue1	Sue16	NOTEST	0	0	0	0	1	1	no
XLOC_001550	XLOC_001550	HERK2	1:13735071-13737622	Sue1	Sue16	NOTEST	0	0	0	0	1	1	no
XLOC_001551	XLOC_001551	gene:scaffold_103407.1	1:13751534-13751793	Sue1	Sue16	NOTEST	0	0	0	0	1	1	no
XLOC_001552	XLOC_001552	EMB2279	1:13755254-13758901	Sue1	Sue16	NOTEST	0	0	0	0	1	1	no
XLOC_001553	XLOC_001553	gene:scaffold_103409.1	1:13769662-13770106	Sue1	Sue16	NOTEST	0	0	0	0	1	1	no
XLOC_001554	XLOC_001554	HSR8	1:13774726-13777273	Sue1	Sue16	NOTEST	0	0	0	0	1	1	no
XLOC_001555	XLOC_001555	gene:fgenesh1_pm.C_scaffold_1002482	1:13781315-13784653	Sue1	Sue16	NOTEST	0	0	0	0	1	1	no
XLOC_001556	XLOC_001556	WRKY14	1:13788181-13790713	Sue1	Sue16	NOTEST	0	0	0	0	1	1	no
XLOC_001557	XLOC_001557	gene:Al_scaffold_0001_3147	1:13809652-13811854	Sue1	Sue16	NOTEST	0	0	0	0	1	1	no
XLOC_001558	XLOC_001558	gene:fgenesh1_pg.C_scaffold_1002736	1:13814570-13819006	Sue1	Sue16	NOTEST	0	0	0	0	1	1	no
XLOC_001559	XLOC_001559	gene:Al_scaffold_0001_3150	1:13821089-13822919	Sue1	Sue16	NOTEST	0	0	0	0	1	1	no
XLOC_001560	XLOC_001560	gene:scaffold_103419.1	1:13826312-13828205	Sue1	Sue16	NOTEST	0	0	0	0	1	1	no
XLOC_001561	XLOC_001561	gene:scaffold_103420.1	1:13829018-13830656	Sue1	Sue16	NOTEST	0	0	0	0	1	1	no
XLOC_001562	XLOC_001562	gene:scaffold_103421.1	1:13832113-13833735	Sue1	Sue16	NOTEST	0	0	0	0	1	1	no
XLOC_001563	XLOC_001563	gene:fgenesh2_kg.1__3258__AT1G30730.1	1:13835181-13836762	Sue1	Sue16	NOTEST	0	0	0	0	1	1	no
XLOC_001564	XLOC_001564	gene:scaffold_103423.1	1:13837378-13839032	Sue1	Sue16	NOTEST	0	0	0	0	1	1	no
XLOC_001565	XLOC_001565	gene:Al_scaffold_0001_3158	1:13845871-13846467	Sue1	Sue16	NOTEST	0	0	0	0	1	1	no
XLOC_001566	XLOC_001566	gene:Al_scaffold_0001_3160	1:13854268-13859353	Sue1	Sue16	NOTEST	0	0	0	0	1	1	no
XLOC_001567	XLOC_001567	gene:fgenesh2_kg.1__3261__AT1G30760.1	1:13861013-13863660	Sue1	Sue16	NOTEST	0	0	0	0	1	1	no
XLOC_001568	XLOC_001568	gene:fgenesh2_kg.1__3263__AT1G30790.1	1:13878560-13889644	Sue1	Sue16	NOTEST	0	0	0	0	1	1	no
XLOC_001569	XLOC_001569	gene:scaffold_103433.1	1:13891679-13892552	Sue1	Sue16	NOTEST	0	0	0	0	1	1	no
XLOC_001570	XLOC_001570	gene:fgenesh2_kg.1__3264__AT1G30795.1	1:13894041-13894599	Sue1	Sue16	NOTEST	0	0	0	0	1	1	no
XLOC_001571	XLOC_001571	gene:fgenesh2_kg.1__3265__AT1G30800.1	1:13901006-13902128	Sue1	Sue16	NOTEST	0	0	0	0	1	1	no
XLOC_001572	XLOC_001572	gene:scaffold_103442.1	1:13923054-13923275	Sue1	Sue16	NOTEST	0	0	0	0	1	1	no
XLOC_001573	XLOC_001573	gene:fgenesh2_kg.1__3272__ATCG01300.1	1:13932398-13932677	Sue1	Sue16	NOTEST	0	0	0	0	1	1	no
XLOC_001574	XLOC_001574	gene:fgenesh2_kg.1__3273__ATCG00830.1	1:13932695-13934179	Sue1	Sue16	NOTEST	0	0	0	0	1	1	no
XLOC_001575	XLOC_001575	gene:Al_scaffold_0001_3175	1:13934384-13934534	Sue1	Sue16	NOTEST	0	0	0	0	1	1	no
XLOC_001576	XLOC_001576	gene:fgenesh2_kg.1__3275__ATCG00810.1,gene:fgenesh2_kg.1__3276__ATCG00800.1	1:13934589-13935705	Sue1	Sue16	NOTEST	0	0	0	0	1	1	no
XLOC_001577	XLOC_001577	ARPC2A	1:13946093-13948348	Sue1	Sue16	NOTEST	0	0	0	0	1	1	no
XLOC_001578	XLOC_001578	ATPUP4	1:13971567-13973163	Sue1	Sue16	NOTEST	0	0	0	0	1	1	no
XLOC_001579	XLOC_001579	gene:fgenesh2_kg.1__3280__AT1G30845.1	1:13988722-13989854	Sue1	Sue16	NOTEST	0	0	0	0	1	1	no
XLOC_001580	XLOC_001580	RSH4	1:13991895-13992850	Sue1	Sue16	NOTEST	0	0	0	0	1	1	no
XLOC_001581	XLOC_001581	gene:fgenesh2_kg.1__3283__AT1G30870.1	1:13998444-14000032	Sue1	Sue16	NOTEST	0	0	0	0	1	1	no
XLOC_001582	XLOC_001582	gene:fgenesh2_kg.1__3285__AT1G30890.1	1:14001494-14003302	Sue1	Sue16	NOTEST	0	0	0	0	1	1	no
XLOC_001583	XLOC_001583	VSR6	1:14004503-14007918	Sue1	Sue16	NOTEST	0	0	0	0	1	1	no
XLOC_001584	XLOC_001584	gene:fgenesh2_kg.1__3288__AT1G30910.1	1:14008260-14010206	Sue1	Sue16	NOTEST	0	0	0	0	1	1	no
XLOC_001585	XLOC_001585	gene:Al_scaffold_0001_3190	1:14014106-14015284	Sue1	Sue16	NOTEST	0	0	0	0	1	1	no
XLOC_001586	XLOC_001586	gene:fgenesh2_kg.1__3292__AT5G65600.1	1:14061547-14062984	Sue1	Sue16	NOTEST	0	0	0	0	1	1	no
XLOC_001587	XLOC_001587	gene:Al_scaffold_0001_3193	1:14074305-14075384	Sue1	Sue16	NOTEST	0	0	0	0	1	1	no
XLOC_001588	XLOC_001588	UFO	1:14096579-14097954	Sue1	Sue16	NOTEST	0	0	0	0	1	1	no
XLOC_001589	XLOC_001589	gene:Al_scaffold_0001_3200	1:14106383-14106747	Sue1	Sue16	NOTEST	0	0	0	0	1	1	no
XLOC_001590	XLOC_001590	gene:Al_scaffold_0001_3201	1:14109301-14109927	Sue1	Sue16	NOTEST	0	0	0	0	1	1	no
XLOC_001591	XLOC_001591	ATO2	1:14113028-14114641	Sue1	Sue16	NOTEST	0	0	0	0	1	1	no
XLOC_001592	XLOC_001592	GlcNAc1pUT1	1:14173728-14182253	Sue1	Sue16	NOTEST	0	0	0	0	1	1	no
XLOC_001593	XLOC_001593	gene:fgenesh1_pg.C_scaffold_1002792	1:14183167-14183956	Sue1	Sue16	NOTEST	0	0	0	0	1	1	no
XLOC_001594	XLOC_001594	gene:scaffold_103489.1	1:14191435-14192601	Sue1	Sue16	NOTEST	0	0	0	0	1	1	no
XLOC_001595	XLOC_001595	gene:scaffold_103490.1	1:14195163-14196143	Sue1	Sue16	NOTEST	0	0	0	0	1	1	no
XLOC_001596	XLOC_001596	gene:scaffold_103491.1	1:14199320-14200083	Sue1	Sue16	NOTEST	0	0	0	0	1	1	no
XLOC_001597	XLOC_001597	gene:fgenesh1_pg.C_scaffold_1002797	1:14202042-14203518	Sue1	Sue16	NOTEST	0	0	0	0	1	1	no
XLOC_001598	XLOC_001598	gene:fgenesh1_pg.C_scaffold_1002798	1:14210006-14210968	Sue1	Sue16	NOTEST	0	0	0	0	1	1	no
XLOC_001599	XLOC_001599	gene:scaffold_103494.1	1:14213181-14214148	Sue1	Sue16	NOTEST	0	0	0	0	1	1	no
XLOC_001600	XLOC_001600	gene:scaffold_103495.1	1:14216371-14217340	Sue1	Sue16	NOTEST	0	0	0	0	1	1	no
XLOC_001601	XLOC_001601	gene:scaffold_103496.1	1:14219396-14220352	Sue1	Sue16	NOTEST	0	0	0	0	1	1	no
XLOC_001602	XLOC_001602	gene:fgenesh1_pg.C_scaffold_1002802	1:14224354-14225266	Sue1	Sue16	NOTEST	0	0	0	0	1	1	no
XLOC_001603	XLOC_001603	gene:scaffold_103498.1	1:14227460-14228429	Sue1	Sue16	NOTEST	0	0	0	0	1	1	no
XLOC_001604	XLOC_001604	gene:scaffold_103499.1	1:14232684-14233643	Sue1	Sue16	NOTEST	0	0	0	0	1	1	no
XLOC_001605	XLOC_001605	gene:scaffold_103500.1	1:14235011-14236184	Sue1	Sue16	NOTEST	0	0	0	0	1	1	no
XLOC_001606	XLOC_001606	gene:Al_scaffold_0001_3212	1:14267469-14270147	Sue1	Sue16	NOTEST	0	0	0	0	1	1	no
XLOC_001607	XLOC_001607	gene:scaffold_103507.1	1:14278679-14279343	Sue1	Sue16	NOTEST	0	0	0	0	1	1	no
XLOC_001608	XLOC_001608	gene:Al_scaffold_0001_3215	1:14284513-14285594	Sue1	Sue16	NOTEST	0	0	0	0	1	1	no
XLOC_001609	XLOC_001609	gene:Al_scaffold_0001_3216	1:14288085-14288888	Sue1	Sue16	NOTEST	0	0	0	0	1	1	no
XLOC_001610	XLOC_001610	gene:scaffold_103508.1	1:14293029-14293621	Sue1	Sue16	NOTEST	0	0	0	0	1	1	no
XLOC_001611	XLOC_001611	gene:scaffold_103510.1	1:14299874-14300930	Sue1	Sue16	NOTEST	0	0	0	0	1	1	no
XLOC_001612	XLOC_001612	RPA70C	1:14302284-14304878	Sue1	Sue16	NOTEST	0	0	0	0	1	1	no
XLOC_001613	XLOC_001613	gene:scaffold_103513.1	1:14307752-14308571	Sue1	Sue16	NOTEST	0	0	0	0	1	1	no
XLOC_001614	XLOC_001614	gene:fgenesh1_pm.C_scaffold_1002530	1:14334949-14344898	Sue1	Sue16	NOTEST	0	0	0	0	1	1	no
XLOC_001615	XLOC_001615	gene:scaffold_103515.1	1:14347473-14347847	Sue1	Sue16	NOTEST	0	0	0	0	1	1	no
XLOC_001616	XLOC_001616	gene:scaffold_103516.1	1:14351763-14356553	Sue1	Sue16	NOTEST	0	0	0	0	1	1	no
XLOC_001617	XLOC_001617	gene:fgenesh2_kg.1__3311__AT1G31720.1	1:14358495-14359437	Sue1	Sue16	NOTEST	0	0	0	0	1	1	no
XLOC_001618	XLOC_001618	gene:scaffold_103518.1	1:14361769-14365923	Sue1	Sue16	NOTEST	0	0	0	0	1	1	no
XLOC_001619	XLOC_001619	gene:scaffold_103525.1	1:14408187-14411553	Sue1	Sue16	NOTEST	0	0	0	0	1	1	no
XLOC_001620	XLOC_001620	CYP97A3	1:14413355-14422925	Sue1	Sue16	NOTEST	0	0	0	0	1	1	no
XLOC_001621	XLOC_001621	gene:Al_scaffold_0001_3243	1:14437889-14440485	Sue1	Sue16	NOTEST	0	0	0	0	1	1	no
XLOC_001622	XLOC_001622	gene:fgenesh2_kg.1__3326__AT1G31850.1	1:14461775-14465444	Sue1	Sue16	NOTEST	0	0	0	0	1	1	no
XLOC_001623	XLOC_001623	gene:Al_scaffold_0001_3247	1:14469011-14471548	Sue1	Sue16	NOTEST	0	0	0	0	1	1	no
XLOC_001624	XLOC_001624	NLM9	1:14478343-14482969	Sue1	Sue16	NOTEST	0	0	0	0	1	1	no
XLOC_001625	XLOC_001625	NIP3%3B1	1:14483614-14486143	Sue1	Sue16	NOTEST	0	0	0	0	1	1	no
XLOC_001626	XLOC_001626	gene:fgenesh2_kg.1__3333__AT1G31910.1	1:14490156-14496212	Sue1	Sue16	NOTEST	0	0	0	0	1	1	no
XLOC_001627	XLOC_001627	XLG3	1:14500261-14504271	Sue1	Sue16	NOTEST	0	0	0	0	1	1	no
XLOC_001628	XLOC_001628	gene:fgenesh2_kg.1__3337__AT1G31935.1	1:14504696-14505180	Sue1	Sue16	NOTEST	0	0	0	0	1	1	no
XLOC_001629	XLOC_001629	gene:Al_scaffold_0001_3256	1:14509597-14512362	Sue1	Sue16	NOTEST	0	0	0	0	1	1	no
XLOC_001630	XLOC_001630	gene:Al_scaffold_0001_3257	1:14518716-14524554	Sue1	Sue16	NOTEST	0	0	0	0	1	1	no
XLOC_001631	XLOC_001631	gene:fgenesh2_kg.1__3340__AT1G32030.1	1:14524985-14525993	Sue1	Sue16	NOTEST	0	0	0	0	1	1	no
XLOC_001632	XLOC_001632	gene:scaffold_103550.1	1:14528309-14528829	Sue1	Sue16	NOTEST	0	0	0	0	1	1	no
XLOC_001633	XLOC_001633	gene:scaffold_103554.1	1:14535540-14536067	Sue1	Sue16	NOTEST	0	0	0	0	1	1	no
XLOC_001634	XLOC_001634	gene:scaffold_103556.1	1:14542535-14543040	Sue1	Sue16	NOTEST	0	0	0	0	1	1	no
XLOC_001635	XLOC_001635	gene:scaffold_103557.1	1:14546450-14547270	Sue1	Sue16	NOTEST	0	0	0	0	1	1	no
XLOC_001636	XLOC_001636	gene:fgenesh2_kg.1__3341__AT1G32050.1	1:14551142-14553946	Sue1	Sue16	NOTEST	0	0	0	0	1	1	no
XLOC_001637	XLOC_001637	PRK	1:14554992-14557056	Sue1	Sue16	NOTEST	0	0	0	0	1	1	no
XLOC_001638	XLOC_001638	gene:fgenesh1_pg.C_scaffold_1002854	1:14592407-14593845	Sue1	Sue16	NOTEST	0	0	0	0	1	1	no
XLOC_001639	XLOC_001639	bZIP68	1:14614591-14617419	Sue1	Sue16	NOTEST	0	0	0	0	1	1	no
XLOC_001640	XLOC_001640	gene:fgenesh2_kg.1__3351__AT1G32160.1	1:14618008-14619977	Sue1	Sue16	NOTEST	0	0	0	0	1	1	no
XLOC_001641	XLOC_001641	XTR4	1:14624675-14627198	Sue1	Sue16	NOTEST	0	0	0	0	1	1	no
XLOC_001642	XLOC_001642	gene:fgenesh2_kg.1__3365__AT1G32220.1	1:14676643-14678458	Sue1	Sue16	NOTEST	0	0	0	0	1	1	no
XLOC_001643	XLOC_001643	gene:scaffold_103583.1	1:14679612-14679892	Sue1	Sue16	NOTEST	0	0	0	0	1	1	no
XLOC_001644	XLOC_001644	gene:fgenesh1_pg.C_scaffold_1002869	1:14680273-14681467	Sue1	Sue16	NOTEST	0	0	0	0	1	1	no
XLOC_001645	XLOC_001645	AtRCD1	1:14682788-14686792	Sue1	Sue16	NOTEST	0	0	0	0	1	1	no
XLOC_001646	XLOC_001646	gene:Al_scaffold_0001_3285	1:14706107-14707349	Sue1	Sue16	NOTEST	0	0	0	0	1	1	no
XLOC_001647	XLOC_001647	gene:scaffold_103587.1	1:14723678-14724220	Sue1	Sue16	NOTEST	0	0	0	0	1	1	no
XLOC_001648	XLOC_001648	ATSYP24	1:14727001-14732652	Sue1	Sue16	NOTEST	0	0	0	0	1	1	no
XLOC_001649	XLOC_001649	gene:fgenesh1_pg.C_scaffold_1002878	1:14733482-14733898	Sue1	Sue16	NOTEST	0	0	0	0	1	1	no
XLOC_001650	XLOC_001650	gene:fgenesh1_pm.C_scaffold_1002583	1:14735859-14738822	Sue1	Sue16	NOTEST	0	0	0	0	1	1	no
XLOC_001651	XLOC_001651	ATMKK10	1:14739842-14740814	Sue1	Sue16	NOTEST	0	0	0	0	1	1	no
XLOC_001652	XLOC_001652	gene:Al_scaffold_0001_3295	1:14749818-14751028	Sue1	Sue16	NOTEST	0	0	0	0	1	1	no
XLOC_001653	XLOC_001653	gene:Al_scaffold_0001_3297	1:14762179-14762428	Sue1	Sue16	NOTEST	0	0	0	0	1	1	no
XLOC_001654	XLOC_001654	gene:scaffold_103599.1	1:14792747-14792945	Sue1	Sue16	NOTEST	0	0	0	0	1	1	no
XLOC_001655	XLOC_001655	gene:scaffold_103602.1	1:14804399-14806272	Sue1	Sue16	NOTEST	0	0	0	0	1	1	no
XLOC_001656	XLOC_001656	ATL1F	1:14806670-14807899	Sue1	Sue16	NOTEST	0	0	0	0	1	1	no
XLOC_001657	XLOC_001657	TOM2B	1:14812496-14813674	Sue1	Sue16	NOTEST	0	0	0	0	1	1	no
XLOC_001658	XLOC_001658	PRS2	1:14816851-14819639	Sue1	Sue16	NOTEST	0	0	0	0	1	1	no
XLOC_001659	XLOC_001659	gene:Al_scaffold_0001_3306	1:14824933-14829214	Sue1	Sue16	NOTEST	0	0	0	0	1	1	no
XLOC_001660	XLOC_001660	gene:fgenesh2_kg.1__3389__AT1G32420.1	1:14836423-14840695	Sue1	Sue16	NOTEST	0	0	0	0	1	1	no
XLOC_001661	XLOC_001661	PKp3	1:14844014-14846941	Sue1	Sue16	NOTEST	0	0	0	0	1	1	no
XLOC_001662	XLOC_001662	gene:fgenesh2_kg.1__3392__AT1G32460.1	1:14886920-14888012	Sue1	Sue16	NOTEST	0	0	0	0	1	1	no
XLOC_001663	XLOC_001663	IDH-IV	1:14888984-14890679	Sue1	Sue16	NOTEST	0	0	0	0	1	1	no
XLOC_001664	XLOC_001664	ANAC011	1:14903395-14904524	Sue1	Sue16	NOTEST	0	0	0	0	1	1	no
XLOC_001665	XLOC_001665	LOL1	1:14919250-14921432	Sue1	Sue16	NOTEST	0	0	0	0	1	1	no
XLOC_001666	XLOC_001666	gene:Al_scaffold_0001_3325	1:14928423-14928947	Sue1	Sue16	NOTEST	0	0	0	0	1	1	no
XLOC_001667	XLOC_001667	gene:fgenesh2_kg.1__3402__AT1G32580.1	1:14932370-14933810	Sue1	Sue16	NOTEST	0	0	0	0	1	1	no
XLOC_001668	XLOC_001668	gene:fgenesh2_kg.1__3403__AT1G32583.1	1:14935633-14936430	Sue1	Sue16	NOTEST	0	0	0	0	1	1	no
XLOC_001669	XLOC_001669	gene:fgenesh2_kg.1__3405__AT1G32600.1	1:14938427-14939307	Sue1	Sue16	NOTEST	0	0	0	0	1	1	no
XLOC_001670	XLOC_001670	gene:fgenesh2_kg.1__3407__AT1G32630.1	1:14941070-14942290	Sue1	Sue16	NOTEST	0	0	0	0	1	1	no
XLOC_001671	XLOC_001671	gene:Al_scaffold_0001_3333	1:14961732-14962545	Sue1	Sue16	NOTEST	0	0	0	0	1	1	no
XLOC_001672	XLOC_001672	gene:fgenesh1_pg.C_scaffold_1002917	1:14987187-14989296	Sue1	Sue16	NOTEST	0	0	0	0	1	1	no
XLOC_001673	XLOC_001673	gene:scaffold_103641.1	1:15015897-15016201	Sue1	Sue16	NOTEST	0	0	0	0	1	1	no
XLOC_001674	XLOC_001674	gene:Al_scaffold_0001_3341	1:15043379-15045354	Sue1	Sue16	NOTEST	0	0	0	0	1	1	no
XLOC_001675	XLOC_001675	gene:Al_scaffold_0001_3343	1:15048356-15049170	Sue1	Sue16	NOTEST	0	0	0	0	1	1	no
XLOC_001676	XLOC_001676	gene:fgenesh2_kg.1__3412__AT1G32730.1	1:15067730-15070033	Sue1	Sue16	NOTEST	0	0	0	0	1	1	no
XLOC_001677	XLOC_001677	gene:fgenesh1_pg.C_scaffold_1002924	1:15071638-15072830	Sue1	Sue16	NOTEST	0	0	0	0	1	1	no
XLOC_001678	XLOC_001678	gene:fgenesh2_kg.1__3415__AT1G32760.1	1:15088576-15089627	Sue1	Sue16	NOTEST	0	0	0	0	1	1	no
XLOC_001679	XLOC_001679	gene:scaffold_103650.1	1:15105394-15105972	Sue1	Sue16	NOTEST	0	0	0	0	1	1	no
XLOC_001680	XLOC_001680	gene:Al_scaffold_0001_3350	1:15119049-15119324	Sue1	Sue16	NOTEST	0	0	0	0	1	1	no
XLOC_001681	XLOC_001681	gene:fgenesh2_kg.1__3421__AT1G32810.2	1:15148446-15152605	Sue1	Sue16	NOTEST	0	0	0	0	1	1	no
XLOC_001682	XLOC_001682	UBP11	1:15154353-15158470	Sue1	Sue16	NOTEST	0	0	0	0	1	1	no
XLOC_001683	XLOC_001683	gene:Al_scaffold_0001_3358	1:15162460-15165789	Sue1	Sue16	NOTEST	0	0	0	0	1	1	no
XLOC_001684	XLOC_001684	ANAC13	1:15174206-15176442	Sue1	Sue16	NOTEST	0	0	0	0	1	1	no
XLOC_001685	XLOC_001685	gene:fgenesh2_kg.1__3427__AT1G32910.1	1:15183657-15185123	Sue1	Sue16	NOTEST	0	0	0	0	1	1	no
XLOC_001686	XLOC_001686	gene:scaffold_103666.1	1:15194246-15194555	Sue1	Sue16	NOTEST	0	0	0	0	1	1	no
XLOC_001687	XLOC_001687	gene:fgenesh2_kg.1__3428__AT1G32928.1	1:15199130-15199615	Sue1	Sue16	NOTEST	0	0	0	0	1	1	no
XLOC_001688	XLOC_001688	gene:Al_scaffold_0001_3368	1:15206485-15207092	Sue1	Sue16	NOTEST	0	0	0	0	1	1	no
XLOC_001689	XLOC_001689	gene:scaffold_103670.1	1:15219783-15219975	Sue1	Sue16	NOTEST	0	0	0	0	1	1	no
XLOC_001690	XLOC_001690	ATSBT3.5	1:15220167-15223588	Sue1	Sue16	NOTEST	0	0	0	0	1	1	no
XLOC_001691	XLOC_001691	gene:Al_scaffold_0001_3370	1:15224092-15227281	Sue1	Sue16	NOTEST	0	0	0	0	1	1	no
XLOC_001692	XLOC_001692	ATSBT3.3	1:15227795-15230943	Sue1	Sue16	NOTEST	0	0	0	0	1	1	no
XLOC_001693	XLOC_001693	PRPL11	1:15241357-15242957	Sue1	Sue16	NOTEST	0	0	0	0	1	1	no
XLOC_001694	XLOC_001694	gene:Al_scaffold_0001_3375	1:15243766-15246845	Sue1	Sue16	NOTEST	0	0	0	0	1	1	no
XLOC_001695	XLOC_001695	gene:fgenesh2_kg.1__3436__AT1G33020.1	1:15249994-15253616	Sue1	Sue16	NOTEST	0	0	0	0	1	1	no
XLOC_001696	XLOC_001696	NACA5	1:15255275-15256678	Sue1	Sue16	NOTEST	0	0	0	0	1	1	no
XLOC_001697	XLOC_001697	gene:fgenesh2_kg.1__3440__AT1G33080.1	1:15273535-15277321	Sue1	Sue16	NOTEST	0	0	0	0	1	1	no
XLOC_001698	XLOC_001698	gene:Al_scaffold_0001_3385	1:15279026-15284963	Sue1	Sue16	NOTEST	0	0	0	0	1	1	no
XLOC_001699	XLOC_001699	gene:scaffold_103688.1	1:15291986-15292326	Sue1	Sue16	NOTEST	0	0	0	0	1	1	no
XLOC_001700	XLOC_001700	gene:scaffold_103689.1	1:15296758-15302855	Sue1	Sue16	NOTEST	0	0	0	0	1	1	no
XLOC_001701	XLOC_001701	gene:fgenesh2_kg.1__3446__AT1G33140.1	1:15303491-15327284	Sue1	Sue16	NOTEST	0	0	0	0	1	1	no
XLOC_001702	XLOC_001702	gene:fgenesh2_kg.1__3447__AT1G33170.1	1:15328784-15332099	Sue1	Sue16	NOTEST	0	0	0	0	1	1	no
XLOC_001703	XLOC_001703	gene:Al_scaffold_0001_3392	1:15351532-15356652	Sue1	Sue16	NOTEST	0	0	0	0	1	1	no
XLOC_001704	XLOC_001704	gene:fgenesh2_kg.1__3449__AT1G10095.1	1:15368605-15376810	Sue1	Sue16	NOTEST	0	0	0	0	1	1	no
XLOC_001705	XLOC_001705	gene:fgenesh2_kg.1__3450__AT1G33230.1	1:15380197-15383650	Sue1	Sue16	NOTEST	0	0	0	0	1	1	no
XLOC_001706	XLOC_001706	gene:scaffold_103702.1	1:15401959-15402304	Sue1	Sue16	NOTEST	0	0	0	0	1	1	no
XLOC_001707	XLOC_001707	gene:fgenesh1_pm.C_scaffold_1002651	1:15403950-15407275	Sue1	Sue16	NOTEST	0	0	0	0	1	1	no
XLOC_001708	XLOC_001708	ANAC015	1:15414535-15415633	Sue1	Sue16	NOTEST	0	0	0	0	1	1	no
XLOC_001709	XLOC_001709	gene:fgenesh2_kg.1__3460__AT1G33290.1	1:15419671-15421644	Sue1	Sue16	NOTEST	0	0	0	0	1	1	no
XLOC_001710	XLOC_001710	gene:Al_scaffold_0001_3406	1:15422436-15428439	Sue1	Sue16	NOTEST	0	0	0	0	1	1	no
XLOC_001711	XLOC_001711	gene:fgenesh1_pg.C_scaffold_1002976	1:15433074-15435178	Sue1	Sue16	NOTEST	0	0	0	0	1	1	no
XLOC_001712	XLOC_001712	gene:scaffold_103716.1	1:15471813-15472495	Sue1	Sue16	NOTEST	0	0	0	0	1	1	no
XLOC_001713	XLOC_001713	gene:fgenesh2_kg.1__3472__AT1G33470.1	1:15496966-15499647	Sue1	Sue16	NOTEST	0	0	0	0	1	1	no
XLOC_001714	XLOC_001714	gene:fgenesh2_kg.1__3477__AT1G33500.1	1:15505339-15507449	Sue1	Sue16	NOTEST	0	0	0	0	1	1	no
XLOC_001715	XLOC_001715	gene:Al_scaffold_0001_3426	1:15517908-15519150	Sue1	Sue16	NOTEST	0	0	0	0	1	1	no
XLOC_001716	XLOC_001716	gene:scaffold_103727.1	1:15522201-15523842	Sue1	Sue16	NOTEST	0	0	0	0	1	1	no
XLOC_001717	XLOC_001717	gene:Al_scaffold_0001_3428	1:15535776-15536616	Sue1	Sue16	NOTEST	0	0	0	0	1	1	no
XLOC_001718	XLOC_001718	ADR1	1:15541047-15544186	Sue1	Sue16	NOTEST	0	0	0	0	1	1	no
XLOC_001719	XLOC_001719	gene:scaffold_103731.1	1:15551859-15552208	Sue1	Sue16	NOTEST	0	0	0	0	1	1	no
XLOC_001720	XLOC_001720	gene:scaffold_103732.1	1:15561587-15563066	Sue1	Sue16	NOTEST	0	0	0	0	1	1	no
XLOC_001721	XLOC_001721	gene:Al_scaffold_0001_3431	1:15565267-15591431	Sue1	Sue16	NOTEST	0	0	0	0	1	1	no
XLOC_001722	XLOC_001722	gene:scaffold_103741.1	1:15595077-15596480	Sue1	Sue16	NOTEST	0	0	0	0	1	1	no
XLOC_001723	XLOC_001723	gene:scaffold_103742.1	1:15597458-15598871	Sue1	Sue16	NOTEST	0	0	0	0	1	1	no
XLOC_001724	XLOC_001724	gene:scaffold_103747.1	1:15636688-15637371	Sue1	Sue16	NOTEST	0	0	0	0	1	1	no
XLOC_001725	XLOC_001725	gene:scaffold_103749.1	1:15640779-15641855	Sue1	Sue16	NOTEST	0	0	0	0	1	1	no
XLOC_001726	XLOC_001726	gene:scaffold_103750.1	1:15671141-15673651	Sue1	Sue16	NOTEST	0	0	0	0	1	1	no
XLOC_001727	XLOC_001727	gene:scaffold_103751.1	1:15680329-15680648	Sue1	Sue16	NOTEST	0	0	0	0	1	1	no
XLOC_001728	XLOC_001728	gene:scaffold_103753.1	1:15687535-15687866	Sue1	Sue16	NOTEST	0	0	0	0	1	1	no
XLOC_001729	XLOC_001729	gene:scaffold_103754.1	1:15689733-15690300	Sue1	Sue16	NOTEST	0	0	0	0	1	1	no
XLOC_001730	XLOC_001730	gene:Al_scaffold_0001_3449	1:15702238-15702514	Sue1	Sue16	NOTEST	0	0	0	0	1	1	no
XLOC_001731	XLOC_001731	gene:Al_scaffold_0001_3450	1:15705651-15708773	Sue1	Sue16	NOTEST	0	0	0	0	1	1	no
XLOC_001732	XLOC_001732	gene:Al_scaffold_0001_3451	1:15709842-15710815	Sue1	Sue16	NOTEST	0	0	0	0	1	1	no
XLOC_001733	XLOC_001733	gene:scaffold_103760.1	1:15745267-15746107	Sue1	Sue16	NOTEST	0	0	0	0	1	1	no
XLOC_001734	XLOC_001734	gene:fgenesh1_pg.C_scaffold_1003013	1:15749616-15751214	Sue1	Sue16	NOTEST	0	0	0	0	1	1	no
XLOC_001735	XLOC_001735	gene:scaffold_103763.1	1:15756283-15756905	Sue1	Sue16	NOTEST	0	0	0	0	1	1	no
XLOC_001736	XLOC_001736	gene:fgenesh2_kg.1__3491__AT1G33811.1	1:15759154-15761568	Sue1	Sue16	NOTEST	0	0	0	0	1	1	no
XLOC_001737	XLOC_001737	gene:fgenesh1_pm.C_scaffold_1002691	1:15821791-15823812	Sue1	Sue16	NOTEST	0	0	0	0	1	1	no
XLOC_001738	XLOC_001738	gene:fgenesh1_pg.C_scaffold_1003025	1:15837742-15839092	Sue1	Sue16	NOTEST	0	0	0	0	1	1	no
XLOC_001739	XLOC_001739	ATUPF3	1:15846211-15849623	Sue1	Sue16	NOTEST	0	0	0	0	1	1	no
XLOC_001740	XLOC_001740	ATMES14	1:15854298-15856222	Sue1	Sue16	NOTEST	0	0	0	0	1	1	no
XLOC_001741	XLOC_001741	gene:fgenesh2_kg.1__3510__AT1G34020.1	1:15865228-15867597	Sue1	Sue16	NOTEST	0	0	0	0	1	1	no
XLOC_001742	XLOC_001742	gene:fgenesh2_kg.1__3512__AT1G34040.1	1:15878813-15880660	Sue1	Sue16	NOTEST	0	0	0	0	1	1	no
XLOC_001743	XLOC_001743	gene:Al_scaffold_0001_3484	1:15890110-15890443	Sue1	Sue16	NOTEST	0	0	0	0	1	1	no
XLOC_001744	XLOC_001744	gene:fgenesh1_pg.C_scaffold_1003036	1:15933787-15934887	Sue1	Sue16	NOTEST	0	0	0	0	1	1	no
XLOC_001745	XLOC_001745	gene:scaffold_103797.1	1:15943557-15943928	Sue1	Sue16	NOTEST	0	0	0	0	1	1	no
XLOC_001746	XLOC_001746	gene:Al_scaffold_0001_3492	1:15956788-15958708	Sue1	Sue16	NOTEST	0	0	0	0	1	1	no
XLOC_001747	XLOC_001747	IP5PI	1:15973049-15975966	Sue1	Sue16	NOTEST	0	0	0	0	1	1	no
XLOC_001748	XLOC_001748	STT3B	1:15976666-15979668	Sue1	Sue16	NOTEST	0	0	0	0	1	1	no
XLOC_001749	XLOC_001749	gene:fgenesh2_kg.1__3523__AT1G34150.1	1:15986666-15990209	Sue1	Sue16	NOTEST	0	0	0	0	1	1	no
XLOC_001750	XLOC_001750	gene:fgenesh1_pm.C_scaffold_1002709	1:15994183-15996064	Sue1	Sue16	NOTEST	0	0	0	0	1	1	no
XLOC_001751	XLOC_001751	anac016	1:16002333-16005034	Sue1	Sue16	NOTEST	0	0	0	0	1	1	no
XLOC_001752	XLOC_001752	anac017	1:16006946-16009093	Sue1	Sue16	NOTEST	0	0	0	0	1	1	no
XLOC_001753	XLOC_001753	gene:fgenesh1_pg.C_scaffold_1003049	1:16010758-16011903	Sue1	Sue16	NOTEST	0	0	0	0	1	1	no
XLOC_001754	XLOC_001754	SERK2	1:16015271-16019233	Sue1	Sue16	NOTEST	0	0	0	0	1	1	no
XLOC_001755	XLOC_001755	gene:fgenesh1_pg.C_scaffold_1003054	1:16041604-16043257	Sue1	Sue16	NOTEST	0	0	0	0	1	1	no
XLOC_001756	XLOC_001756	gene:fgenesh1_pg.C_scaffold_1003055	1:16047182-16048336	Sue1	Sue16	NOTEST	0	0	0	0	1	1	no
XLOC_001757	XLOC_001757	gene:Al_scaffold_0001_3509	1:16054984-16055971	Sue1	Sue16	NOTEST	0	0	0	0	1	1	no
XLOC_001758	XLOC_001758	gene:Al_scaffold_0001_3510	1:16056177-16057467	Sue1	Sue16	NOTEST	0	0	0	0	1	1	no
XLOC_001759	XLOC_001759	EPF2	1:16060503-16061250	Sue1	Sue16	NOTEST	0	0	0	0	1	1	no
XLOC_001760	XLOC_001760	gene:fgenesh2_kg.1__3533__AT1G14660.1	1:16065349-16073068	Sue1	Sue16	NOTEST	0	0	0	0	1	1	no
XLOC_001761	XLOC_001761	gene:scaffold_103824.1	1:16084592-16084902	Sue1	Sue16	NOTEST	0	0	0	0	1	1	no
XLOC_001762	XLOC_001762	gene:scaffold_103825.1	1:16085073-16085284	Sue1	Sue16	NOTEST	0	0	0	0	1	1	no
XLOC_001763	XLOC_001763	FAB1D	1:16117306-16123442	Sue1	Sue16	NOTEST	0	0	0	0	1	1	no
XLOC_001764	XLOC_001764	gene:fgenesh2_kg.1__3539__AT1G34300.1	1:16126895-16129697	Sue1	Sue16	NOTEST	0	0	0	0	1	1	no
XLOC_001765	XLOC_001765	gene:fgenesh2_kg.1__3540__AT1G34320.1	1:16132179-16136347	Sue1	Sue16	NOTEST	0	0	0	0	1	1	no
XLOC_001766	XLOC_001766	gene:scaffold_103831.1	1:16140539-16141406	Sue1	Sue16	NOTEST	0	0	0	0	1	1	no
XLOC_001767	XLOC_001767	gene:fgenesh2_kg.1__3541__AT1G34340.1	1:16152407-16155565	Sue1	Sue16	NOTEST	0	0	0	0	1	1	no
XLOC_001768	XLOC_001768	gene:fgenesh2_kg.1__3542__AT1G34350.1	1:16156015-16158021	Sue1	Sue16	NOTEST	0	0	0	0	1	1	no
XLOC_001769	XLOC_001769	ATPS1	1:16158445-16168909	Sue1	Sue16	NOTEST	0	0	0	0	1	1	no
XLOC_001770	XLOC_001770	STOP1	1:16174178-16176472	Sue1	Sue16	NOTEST	0	0	0	0	1	1	no
XLOC_001771	XLOC_001771	gene:fgenesh1_pg.C_scaffold_1003068	1:16183443-16189901	Sue1	Sue16	NOTEST	0	0	0	0	1	1	no
XLOC_001772	XLOC_001772	gene:fgenesh1_pg.C_scaffold_1003070	1:16300057-16303020	Sue1	Sue16	NOTEST	0	0	0	0	1	1	no
XLOC_001773	XLOC_001773	gene:fgenesh2_kg.1__3552__AT1G34470.1	1:16307783-16310480	Sue1	Sue16	NOTEST	0	0	0	0	1	1	no
XLOC_001774	XLOC_001774	gene:fgenesh1_pg.C_scaffold_1003073	1:16310984-16311835	Sue1	Sue16	NOTEST	0	0	0	0	1	1	no
XLOC_001775	XLOC_001775	gene:scaffold_103846.1	1:16322006-16322235	Sue1	Sue16	NOTEST	0	0	0	0	1	1	no
XLOC_001776	XLOC_001776	gene:scaffold_103847.1	1:16327578-16328539	Sue1	Sue16	NOTEST	0	0	0	0	1	1	no
XLOC_001777	XLOC_001777	gene:fgenesh2_kg.1__3556__AT1G34490.1	1:16339858-16340858	Sue1	Sue16	NOTEST	0	0	0	0	1	1	no
XLOC_001778	XLOC_001778	gene:fgenesh2_kg.1__3559__AT1G34580.1	1:16382774-16385310	Sue1	Sue16	NOTEST	0	0	0	0	1	1	no
XLOC_001779	XLOC_001779	gene:scaffold_103854.1	1:16395455-16397701	Sue1	Sue16	NOTEST	0	0	0	0	1	1	no
XLOC_001780	XLOC_001780	AtMYB93	1:16416464-16417754	Sue1	Sue16	NOTEST	0	0	0	0	1	1	no
XLOC_001781	XLOC_001781	gene:scaffold_103858.1	1:16431634-16432068	Sue1	Sue16	NOTEST	0	0	0	0	1	1	no
XLOC_001782	XLOC_001782	gene:scaffold_103859.1	1:16488672-16489165	Sue1	Sue16	NOTEST	0	0	0	0	1	1	no
XLOC_001783	XLOC_001783	gene:Al_scaffold_0001_3546	1:16499411-16502915	Sue1	Sue16	NOTEST	0	0	0	0	1	1	no
XLOC_001784	XLOC_001784	gene:fgenesh2_kg.1__3563__AT1G34750.1	1:16504940-16507016	Sue1	Sue16	NOTEST	0	0	0	0	1	1	no
XLOC_001785	XLOC_001785	gene:Al_scaffold_0001_3548	1:16518838-16520611	Sue1	Sue16	NOTEST	0	0	0	0	1	1	no
XLOC_001786	XLOC_001786	ZIP10	1:16527424-16529197	Sue1	Sue16	NOTEST	0	0	0	0	1	1	no
XLOC_001787	XLOC_001787	gene:fgenesh1_pm.C_scaffold_1002741	1:16533254-16534281	Sue1	Sue16	NOTEST	0	0	0	0	1	1	no
XLOC_001788	XLOC_001788	gene:fgenesh1_pg.C_scaffold_1003092	1:16536104-16536689	Sue1	Sue16	NOTEST	0	0	0	0	1	1	no
XLOC_001789	XLOC_001789	gene:scaffold_103866.1	1:16537189-16537879	Sue1	Sue16	NOTEST	0	0	0	0	1	1	no
XLOC_001790	XLOC_001790	gene:scaffold_103867.1	1:16538608-16539082	Sue1	Sue16	NOTEST	0	0	0	0	1	1	no
XLOC_001791	XLOC_001791	gene:scaffold_103868.1	1:16540492-16540742	Sue1	Sue16	NOTEST	0	0	0	0	1	1	no
XLOC_001792	XLOC_001792	gene:Al_scaffold_0001_3555	1:16542193-16543218	Sue1	Sue16	NOTEST	0	0	0	0	1	1	no
XLOC_001793	XLOC_001793	gene:scaffold_103870.1	1:16547012-16547883	Sue1	Sue16	NOTEST	0	0	0	0	1	1	no
XLOC_001794	XLOC_001794	AK-HSDH I	1:16548695-16555086	Sue1	Sue16	NOTEST	0	0	0	0	1	1	no
XLOC_001795	XLOC_001795	gene:fgenesh1_pg.C_scaffold_1003098	1:16555883-16560740	Sue1	Sue16	NOTEST	0	0	0	0	1	1	no
XLOC_001796	XLOC_001796	gene:scaffold_103878.1	1:16569186-16569391	Sue1	Sue16	NOTEST	0	0	0	0	1	1	no
XLOC_001797	XLOC_001797	gene:fgenesh1_pg.C_scaffold_1003102	1:16576185-16577592	Sue1	Sue16	NOTEST	0	0	0	0	1	1	no
XLOC_001798	XLOC_001798	gene:fgenesh1_pg.C_scaffold_1003103	1:16583226-16584577	Sue1	Sue16	NOTEST	0	0	0	0	1	1	no
XLOC_001799	XLOC_001799	gene:fgenesh1_pg.C_scaffold_1003104	1:16591366-16592862	Sue1	Sue16	NOTEST	0	0	0	0	1	1	no
XLOC_001800	XLOC_001800	gene:scaffold_103883.1	1:16597991-16598663	Sue1	Sue16	NOTEST	0	0	0	0	1	1	no
XLOC_001801	XLOC_001801	gene:Al_scaffold_0001_3565	1:16605981-16607377	Sue1	Sue16	NOTEST	0	0	0	0	1	1	no
XLOC_001802	XLOC_001802	HINT 2	1:16608442-16609903	Sue1	Sue16	NOTEST	0	0	0	0	1	1	no
XLOC_001803	XLOC_001803	ATROPGEF14	1:16614179-16616294	Sue1	Sue16	NOTEST	0	0	0	0	1	1	no
XLOC_001804	XLOC_001804	gene:scaffold_103894.1	1:16640030-16640340	Sue1	Sue16	NOTEST	0	0	0	0	1	1	no
XLOC_001805	XLOC_001805	gene:fgenesh1_pg.C_scaffold_1003115	1:16641476-16642176	Sue1	Sue16	NOTEST	0	0	0	0	1	1	no
XLOC_001806	XLOC_001806	gene:scaffold_103897.1	1:16644066-16645296	Sue1	Sue16	NOTEST	0	0	0	0	1	1	no
XLOC_001807	XLOC_001807	gene:fgenesh2_kg.1__3573__AT1G31600.2	1:16647260-16650378	Sue1	Sue16	NOTEST	0	0	0	0	1	1	no
XLOC_001808	XLOC_001808	gene:fgenesh1_pm.C_scaffold_1002755	1:16664528-16665870	Sue1	Sue16	NOTEST	0	0	0	0	1	1	no
XLOC_001809	XLOC_001809	gene:fgenesh1_pg.C_scaffold_1003121	1:16666804-16668497	Sue1	Sue16	NOTEST	0	0	0	0	1	1	no
XLOC_001810	XLOC_001810	gene:scaffold_103906.1	1:16675019-16675256	Sue1	Sue16	NOTEST	0	0	0	0	1	1	no
XLOC_001811	XLOC_001811	gene:fgenesh2_kg.1__3579__AT1G31500.4	1:16683125-16685990	Sue1	Sue16	NOTEST	0	0	0	0	1	1	no
XLOC_001812	XLOC_001812	gene:scaffold_103909.1	1:16687199-16688574	Sue1	Sue16	NOTEST	0	0	0	0	1	1	no
XLOC_001813	XLOC_001813	NFD4	1:16695062-16697062	Sue1	Sue16	NOTEST	0	0	0	0	1	1	no
XLOC_001814	XLOC_001814	gene:scaffold_103912.1	1:16697354-16698304	Sue1	Sue16	NOTEST	0	0	0	0	1	1	no
XLOC_001815	XLOC_001815	gene:Al_scaffold_0001_3592	1:16698955-16700293	Sue1	Sue16	NOTEST	0	0	0	0	1	1	no
XLOC_001816	XLOC_001816	gene:scaffold_103914.1	1:16700997-16703379	Sue1	Sue16	NOTEST	0	0	0	0	1	1	no
XLOC_001817	XLOC_001817	gene:fgenesh2_kg.1__3587__AT1G31430.1	1:16703803-16705577	Sue1	Sue16	NOTEST	0	0	0	0	1	1	no
XLOC_001818	XLOC_001818	gene:fgenesh2_kg.1__3589__AT1G31410.1	1:16710837-16713296	Sue1	Sue16	NOTEST	0	0	0	0	1	1	no
XLOC_001819	XLOC_001819	gene:fgenesh1_pg.C_scaffold_1003133	1:16713920-16715098	Sue1	Sue16	NOTEST	0	0	0	0	1	1	no
XLOC_001820	XLOC_001820	gene:Al_scaffold_0001_3598	1:16716415-16717631	Sue1	Sue16	NOTEST	0	0	0	0	1	1	no
XLOC_001821	XLOC_001821	KUF1	1:16740506-16741704	Sue1	Sue16	NOTEST	0	0	0	0	1	1	no
XLOC_001822	XLOC_001822	RUB1	1:16744712-16746097	Sue1	Sue16	NOTEST	0	0	0	0	1	1	no
XLOC_001823	XLOC_001823	gene:fgenesh2_kg.1__3593__AT1G31335.1	1:16747986-16748440	Sue1	Sue16	NOTEST	0	0	0	0	1	1	no
XLOC_001824	XLOC_001824	PSAF	1:16749319-16750466	Sue1	Sue16	NOTEST	0	0	0	0	1	1	no
XLOC_001825	XLOC_001825	gene:fgenesh1_pg.C_scaffold_1003140	1:16755371-16755999	Sue1	Sue16	NOTEST	0	0	0	0	1	1	no
XLOC_001826	XLOC_001826	gene:Al_scaffold_0001_3606	1:16756475-16756715	Sue1	Sue16	NOTEST	0	0	0	0	1	1	no
XLOC_001827	XLOC_001827	gene:fgenesh1_pm.C_scaffold_1002774	1:16792907-16794420	Sue1	Sue16	NOTEST	0	0	0	0	1	1	no
XLOC_001828	XLOC_001828	gene:fgenesh1_pm.C_scaffold_1002778	1:16839622-16841086	Sue1	Sue16	NOTEST	0	0	0	0	1	1	no
XLOC_001829	XLOC_001829	gene:scaffold_103936.1	1:16850802-16852812	Sue1	Sue16	NOTEST	0	0	0	0	1	1	no
XLOC_001830	XLOC_001830	TT1	1:16870383-16872197	Sue1	Sue16	NOTEST	0	0	0	0	1	1	no
XLOC_001831	XLOC_001831	PHI-1	1:16917699-16918634	Sue1	Sue16	NOTEST	0	0	0	0	1	1	no
XLOC_001832	XLOC_001832	GRF4	1:16921613-16922949	Sue1	Sue16	NOTEST	0	0	0	0	1	1	no
XLOC_001833	XLOC_001833	gene:scaffold_103944.1	1:16941433-16942664	Sue1	Sue16	NOTEST	0	0	0	0	1	1	no
XLOC_001834	XLOC_001834	gene:fgenesh2_kg.1__3615__AT1G35190.1	1:17000088-17002347	Sue1	Sue16	NOTEST	0	0	0	0	1	1	no
XLOC_001835	XLOC_001835	gene:fgenesh2_kg.1__3618__AT1G35220.1	1:17027522-17033564	Sue1	Sue16	NOTEST	0	0	0	0	1	1	no
XLOC_001836	XLOC_001836	AGP5	1:17039074-17039705	Sue1	Sue16	NOTEST	0	0	0	0	1	1	no
XLOC_001837	XLOC_001837	gene:scaffold_103953.1	1:17047731-17047954	Sue1	Sue16	NOTEST	0	0	0	0	1	1	no
XLOC_001838	XLOC_001838	gene:scaffold_103957.1	1:17065012-17065394	Sue1	Sue16	NOTEST	0	0	0	0	1	1	no
XLOC_001839	XLOC_001839	gene:scaffold_103958.1	1:17065431-17066450	Sue1	Sue16	NOTEST	0	0	0	0	1	1	no
XLOC_001840	XLOC_001840	gene:fgenesh1_pg.C_scaffold_1003166	1:17071846-17072281	Sue1	Sue16	NOTEST	0	0	0	0	1	1	no
XLOC_001841	XLOC_001841	gene:Al_scaffold_0001_3636	1:17074627-17077517	Sue1	Sue16	NOTEST	0	0	0	0	1	1	no
XLOC_001842	XLOC_001842	gene:Al_scaffold_0001_3638	1:17100633-17111420	Sue1	Sue16	NOTEST	0	0	0	0	1	1	no
XLOC_001843	XLOC_001843	gene:Al_scaffold_0001_3639	1:17114353-17115424	Sue1	Sue16	NOTEST	0	0	0	0	1	1	no
XLOC_001844	XLOC_001844	gene:scaffold_103964.1	1:17116926-17119111	Sue1	Sue16	NOTEST	0	0	0	0	1	1	no
XLOC_001845	XLOC_001845	gene:scaffold_103970.1	1:17166123-17166892	Sue1	Sue16	NOTEST	0	0	0	0	1	1	no
XLOC_001846	XLOC_001846	gene:scaffold_103971.1	1:17172573-17173151	Sue1	Sue16	NOTEST	0	0	0	0	1	1	no
XLOC_001847	XLOC_001847	gene:Al_scaffold_0001_3647	1:17174405-17175161	Sue1	Sue16	NOTEST	0	0	0	0	1	1	no
XLOC_001848	XLOC_001848	gene:scaffold_103973.1	1:17181469-17182173	Sue1	Sue16	NOTEST	0	0	0	0	1	1	no
XLOC_001849	XLOC_001849	gene:scaffold_103975.1	1:17185967-17186808	Sue1	Sue16	NOTEST	0	0	0	0	1	1	no
XLOC_001850	XLOC_001850	gene:scaffold_103976.1	1:17189917-17190141	Sue1	Sue16	NOTEST	0	0	0	0	1	1	no
XLOC_001851	XLOC_001851	gene:scaffold_103977.1	1:17190979-17191360	Sue1	Sue16	NOTEST	0	0	0	0	1	1	no
XLOC_001852	XLOC_001852	gene:fgenesh1_pm.C_scaffold_1002797	1:17204164-17211595	Sue1	Sue16	NOTEST	0	0	0	0	1	1	no
XLOC_001853	XLOC_001853	gene:fgenesh2_kg.1__3627__AT1G35420.1	1:17214737-17216009	Sue1	Sue16	NOTEST	0	0	0	0	1	1	no
XLOC_001854	XLOC_001854	gene:Al_scaffold_0001_3658	1:17294233-17295280	Sue1	Sue16	NOTEST	0	0	0	0	1	1	no
XLOC_001855	XLOC_001855	gene:scaffold_103992.1	1:17311227-17313137	Sue1	Sue16	NOTEST	0	0	0	0	1	1	no
XLOC_001856	XLOC_001856	gene:Al_scaffold_0001_3661	1:17313705-17315113	Sue1	Sue16	NOTEST	0	0	0	0	1	1	no
XLOC_001857	XLOC_001857	gene:fgenesh2_kg.1__3633__AT1G35490.1	1:17342815-17345411	Sue1	Sue16	NOTEST	0	0	0	0	1	1	no
XLOC_001858	XLOC_001858	gene:fgenesh2_kg.1__3634__AT1G35510.1	1:17346676-17350513	Sue1	Sue16	NOTEST	0	0	0	0	1	1	no
XLOC_001859	XLOC_001859	HOS10	1:17351408-17352971	Sue1	Sue16	NOTEST	0	0	0	0	1	1	no
XLOC_001860	XLOC_001860	gene:fgenesh2_kg.1__3636__AT1G35530.1	1:17358481-17365593	Sue1	Sue16	NOTEST	0	0	0	0	1	1	no
XLOC_001861	XLOC_001861	gene:scaffold_104006.1	1:17430513-17432234	Sue1	Sue16	NOTEST	0	0	0	0	1	1	no
XLOC_001862	XLOC_001862	gene:fgenesh1_pg.C_scaffold_1003195	1:17439356-17441003	Sue1	Sue16	NOTEST	0	0	0	0	1	1	no
XLOC_001863	XLOC_001863	gene:Al_scaffold_0001_3677	1:17445555-17447275	Sue1	Sue16	NOTEST	0	0	0	0	1	1	no
XLOC_001864	XLOC_001864	gene:Al_scaffold_0001_3678	1:17451646-17457175	Sue1	Sue16	NOTEST	0	0	0	0	1	1	no
XLOC_001865	XLOC_001865	ATPDIL5-2	1:17464774-17474041	Sue1	Sue16	NOTEST	0	0	0	0	1	1	no
XLOC_001866	XLOC_001866	gene:fgenesh2_kg.1__3645__AT1G35660.1	1:17485744-17490297	Sue1	Sue16	NOTEST	0	0	0	0	1	1	no
XLOC_001867	XLOC_001867	gene:Al_scaffold_0001_3686	1:17503235-17503803	Sue1	Sue16	NOTEST	0	0	0	0	1	1	no
XLOC_001868	XLOC_001868	ATCDPK2	1:17516524-17519114	Sue1	Sue16	NOTEST	0	0	0	0	1	1	no
XLOC_001869	XLOC_001869	gene:fgenesh2_kg.1__3647__AT1G35680.1	1:17519739-17521500	Sue1	Sue16	NOTEST	0	0	0	0	1	1	no
XLOC_001870	XLOC_001870	gene:fgenesh1_pm.C_scaffold_1002817	1:17522942-17523838	Sue1	Sue16	NOTEST	0	0	0	0	1	1	no
XLOC_001871	XLOC_001871	gene:fgenesh2_kg.1__3648__AT1G35710.1	1:17527298-17543460	Sue1	Sue16	NOTEST	0	0	0	0	1	1	no
XLOC_001872	XLOC_001872	gene:scaffold_104020.1	1:17551750-17551946	Sue1	Sue16	NOTEST	0	0	0	0	1	1	no
XLOC_001873	XLOC_001873	gene:scaffold_104021.1	1:17554478-17557630	Sue1	Sue16	NOTEST	0	0	0	0	1	1	no
XLOC_001874	XLOC_001874	gene:scaffold_104022.1	1:17557803-17560273	Sue1	Sue16	NOTEST	0	0	0	0	1	1	no
XLOC_001875	XLOC_001875	ANNAT1	1:17563459-17565458	Sue1	Sue16	NOTEST	0	0	0	0	1	1	no
XLOC_001876	XLOC_001876	gene:fgenesh1_pg.C_scaffold_1003214	1:17577774-17580065	Sue1	Sue16	NOTEST	0	0	0	0	1	1	no
XLOC_001877	XLOC_001877	gene:Al_scaffold_0001_3712	1:17640750-17641287	Sue1	Sue16	NOTEST	0	0	0	0	1	1	no
XLOC_001878	XLOC_001878	gene:fgenesh2_kg.1__3654__AT1G32505.1	1:17676034-17677016	Sue1	Sue16	NOTEST	0	0	0	0	1	1	no
XLOC_001879	XLOC_001879	gene:scaffold_104041.1	1:17726544-17729798	Sue1	Sue16	NOTEST	0	0	0	0	1	1	no
XLOC_001880	XLOC_001880	gene:Al_scaffold_0001_3724	1:17760792-17761724	Sue1	Sue16	NOTEST	0	0	0	0	1	1	no
XLOC_001881	XLOC_001881	gene:scaffold_104046.1	1:17773423-17773733	Sue1	Sue16	NOTEST	0	0	0	0	1	1	no
XLOC_001882	XLOC_001882	gene:Al_scaffold_0001_3726	1:17778117-17778440	Sue1	Sue16	NOTEST	0	0	0	0	1	1	no
XLOC_001883	XLOC_001883	ACC1	1:17791043-17800605	Sue1	Sue16	NOTEST	0	0	0	0	1	1	no
XLOC_001884	XLOC_001884	ACC2	1:17801028-17811995	Sue1	Sue16	NOTEST	0	0	0	0	1	1	no
XLOC_001885	XLOC_001885	gene:scaffold_104052.1	1:17816179-17817517	Sue1	Sue16	NOTEST	0	0	0	0	1	1	no
XLOC_001886	XLOC_001886	gene:scaffold_104054.1	1:17846501-17847806	Sue1	Sue16	NOTEST	0	0	0	0	1	1	no
XLOC_001887	XLOC_001887	gene:fgenesh2_kg.1__3670__AT1G36310.1	1:17866342-17868139	Sue1	Sue16	NOTEST	0	0	0	0	1	1	no
XLOC_001888	XLOC_001888	gene:Al_scaffold_0001_3734	1:17881437-17882746	Sue1	Sue16	NOTEST	0	0	0	0	1	1	no
XLOC_001889	XLOC_001889	gene:fgenesh2_kg.1__3673__AT1G36320.1	1:17889438-17891551	Sue1	Sue16	NOTEST	0	0	0	0	1	1	no
XLOC_001890	XLOC_001890	gene:Al_scaffold_0001_3737	1:17892471-17893307	Sue1	Sue16	NOTEST	0	0	0	0	1	1	no
XLOC_001891	XLOC_001891	gene:scaffold_104059.1	1:17897453-17897775	Sue1	Sue16	NOTEST	0	0	0	0	1	1	no
XLOC_001892	XLOC_001892	gene:fgenesh1_pm.C_scaffold_1002837	1:17927676-17928082	Sue1	Sue16	NOTEST	0	0	0	0	1	1	no
XLOC_001893	XLOC_001893	gene:Al_scaffold_0001_3747	1:17991214-17991748	Sue1	Sue16	NOTEST	0	0	0	0	1	1	no
XLOC_001894	XLOC_001894	gene:scaffold_104069.1	1:18004498-18005930	Sue1	Sue16	NOTEST	0	0	0	0	1	1	no
XLOC_001895	XLOC_001895	gene:Al_scaffold_0001_3749	1:18007965-18010987	Sue1	Sue16	NOTEST	0	0	0	0	1	1	no
XLOC_001896	XLOC_001896	gene:fgenesh1_pm.C_scaffold_1002843	1:18016235-18017732	Sue1	Sue16	NOTEST	0	0	0	0	1	1	no
XLOC_001897	XLOC_001897	gene:Al_scaffold_0001_3752	1:18067378-18067606	Sue1	Sue16	NOTEST	0	0	0	0	1	1	no
XLOC_001898	XLOC_001898	gene:fgenesh1_pg.C_scaffold_1003252	1:18099690-18100182	Sue1	Sue16	NOTEST	0	0	0	0	1	1	no
XLOC_001899	XLOC_001899	gene:fgenesh1_pm.C_scaffold_1002845	1:18100324-18101340	Sue1	Sue16	NOTEST	0	0	0	0	1	1	no
XLOC_001900	XLOC_001900	NIA2	1:18148539-18151560	Sue1	Sue16	NOTEST	0	0	0	0	1	1	no
XLOC_001901	XLOC_001901	gene:Al_scaffold_0001_3763	1:18236899-18237211	Sue1	Sue16	NOTEST	0	0	0	0	1	1	no
XLOC_001902	XLOC_001902	gene:scaffold_104082.1	1:18432583-18434341	Sue1	Sue16	NOTEST	0	0	0	0	1	1	no
XLOC_001903	XLOC_001903	gene:scaffold_104083.1	1:18443236-18444258	Sue1	Sue16	NOTEST	0	0	0	0	1	1	no
XLOC_001904	XLOC_001904	gene:scaffold_104084.1	1:21443692-21444506	Sue1	Sue16	NOTEST	0	0	0	0	1	1	no
XLOC_001905	XLOC_001905	gene:fgenesh2_kg.1__3689__ATCG00890.1	1:21445047-21446901	Sue1	Sue16	NOTEST	0	0	0	0	1	1	no
XLOC_001906	XLOC_001906	gene:Al_scaffold_0001_3772	1:21521489-21522944	Sue1	Sue16	NOTEST	0	0	0	0	1	1	no
XLOC_001907	XLOC_001907	gene:scaffold_104090.1	1:21566184-21566474	Sue1	Sue16	NOTEST	0	0	0	0	1	1	no
XLOC_001908	XLOC_001908	gene:fgenesh2_kg.1__3692__AT1G42430.1	1:21579022-21581903	Sue1	Sue16	NOTEST	0	0	0	0	1	1	no
XLOC_001909	XLOC_001909	gene:scaffold_104093.1	1:21604154-21605308	Sue1	Sue16	NOTEST	0	0	0	0	1	1	no
XLOC_001910	XLOC_001910	gene:Al_scaffold_0001_3776	1:21611615-21620078	Sue1	Sue16	NOTEST	0	0	0	0	1	1	no
XLOC_001911	XLOC_001911	gene:fgenesh2_kg.1__3696__AT1G42480.1	1:21620839-21623196	Sue1	Sue16	NOTEST	0	0	0	0	1	1	no
XLOC_001912	XLOC_001912	ATGLR3.3	1:21643132-21646392	Sue1	Sue16	NOTEST	0	0	0	0	1	1	no
XLOC_001913	XLOC_001913	PMI1	1:21646807-21649437	Sue1	Sue16	NOTEST	0	0	0	0	1	1	no
XLOC_001914	XLOC_001914	gene:fgenesh2_kg.1__3700__AT1G42960.1	1:21670865-21672673	Sue1	Sue16	NOTEST	0	0	0	0	1	1	no
XLOC_001915	XLOC_001915	GAPB	1:21672790-21675479	Sue1	Sue16	NOTEST	0	0	0	0	1	1	no
XLOC_001916	XLOC_001916	gene:Al_scaffold_0001_3788	1:21687311-21688436	Sue1	Sue16	NOTEST	0	0	0	0	1	1	no
XLOC_001917	XLOC_001917	gene:Al_scaffold_0001_3789	1:21694029-21696480	Sue1	Sue16	NOTEST	0	0	0	0	1	1	no
XLOC_001918	XLOC_001918	gene:scaffold_104106.1	1:21737807-21738001	Sue1	Sue16	NOTEST	0	0	0	0	1	1	no
XLOC_001919	XLOC_001919	gene:Al_scaffold_0001_3791	1:21741180-21741535	Sue1	Sue16	NOTEST	0	0	0	0	1	1	no
XLOC_001920	XLOC_001920	gene:Al_scaffold_0001_3792	1:21755142-21756036	Sue1	Sue16	NOTEST	0	0	0	0	1	1	no
XLOC_001921	XLOC_001921	gene:scaffold_104108.1	1:21760319-21760650	Sue1	Sue16	NOTEST	0	0	0	0	1	1	no
XLOC_001922	XLOC_001922	gene:fgenesh1_pm.C_scaffold_1002868	1:21769099-21771356	Sue1	Sue16	NOTEST	0	0	0	0	1	1	no
XLOC_001923	XLOC_001923	gene:scaffold_104111.1	1:21797252-21797605	Sue1	Sue16	NOTEST	0	0	0	0	1	1	no
XLOC_001924	XLOC_001924	ARP1	1:21852490-21854572	Sue1	Sue16	NOTEST	0	0	0	0	1	1	no
XLOC_001925	XLOC_001925	gene:scaffold_104118.1	1:21856771-21856979	Sue1	Sue16	NOTEST	0	0	0	0	1	1	no
XLOC_001926	XLOC_001926	gene:fgenesh2_kg.1__3719__AT1G43600.1	1:21942950-21943583	Sue1	Sue16	NOTEST	0	0	0	0	1	1	no
XLOC_001927	XLOC_001927	gene:scaffold_104133.1	1:22058428-22058913	Sue1	Sue16	NOTEST	0	0	0	0	1	1	no
XLOC_001928	XLOC_001928	gene:scaffold_104134.1	1:22066692-22069104	Sue1	Sue16	NOTEST	0	0	0	0	1	1	no
XLOC_001929	XLOC_001929	gene:scaffold_104135.1	1:22069145-22069383	Sue1	Sue16	NOTEST	0	0	0	0	1	1	no
XLOC_001930	XLOC_001930	gene:Al_scaffold_0001_3819	1:22074837-22075314	Sue1	Sue16	NOTEST	0	0	0	0	1	1	no
XLOC_001931	XLOC_001931	gene:fgenesh1_pg.C_scaffold_1003297	1:22085795-22088029	Sue1	Sue16	NOTEST	0	0	0	0	1	1	no
XLOC_001932	XLOC_001932	gene:fgenesh1_pg.C_scaffold_1003298	1:22089751-22091076	Sue1	Sue16	NOTEST	0	0	0	0	1	1	no
XLOC_001933	XLOC_001933	gene:Al_scaffold_0001_3823	1:22113772-22114760	Sue1	Sue16	NOTEST	0	0	0	0	1	1	no
XLOC_001934	XLOC_001934	gene:scaffold_104137.1	1:22115996-22116205	Sue1	Sue16	NOTEST	0	0	0	0	1	1	no
XLOC_001935	XLOC_001935	gene:Al_scaffold_0001_3825	1:22117328-22118536	Sue1	Sue16	NOTEST	0	0	0	0	1	1	no
XLOC_001936	XLOC_001936	gene:scaffold_104141.1	1:22146253-22148506	Sue1	Sue16	NOTEST	0	0	0	0	1	1	no
XLOC_001937	XLOC_001937	gene:fgenesh2_kg.1__3728__AT1G43690.1	1:22172519-22177172	Sue1	Sue16	NOTEST	0	0	0	0	1	1	no
XLOC_001938	XLOC_001938	VIP1	1:22178722-22180655	Sue1	Sue16	NOTEST	0	0	0	0	1	1	no
XLOC_001939	XLOC_001939	gene:Al_scaffold_0001_3835	1:22183852-22184453	Sue1	Sue16	NOTEST	0	0	0	0	1	1	no
XLOC_001940	XLOC_001940	gene:Al_scaffold_0001_3836	1:22188140-22189007	Sue1	Sue16	NOTEST	0	0	0	0	1	1	no
XLOC_001941	XLOC_001941	gene:Al_scaffold_0001_3837	1:22190542-22191072	Sue1	Sue16	NOTEST	0	0	0	0	1	1	no
XLOC_001942	XLOC_001942	gene:Al_scaffold_0001_3838	1:22194045-22195911	Sue1	Sue16	NOTEST	0	0	0	0	1	1	no
XLOC_001943	XLOC_001943	scpl44	1:22203452-22206353	Sue1	Sue16	NOTEST	0	0	0	0	1	1	no
XLOC_001944	XLOC_001944	gene:scaffold_104149.1	1:22262751-22263540	Sue1	Sue16	NOTEST	0	0	0	0	1	1	no
XLOC_001945	XLOC_001945	TED6	1:22263955-22264444	Sue1	Sue16	NOTEST	0	0	0	0	1	1	no
XLOC_001946	XLOC_001946	gene:fgenesh1_pm.C_scaffold_1002887	1:22293277-22303122	Sue1	Sue16	NOTEST	0	0	0	0	1	1	no
XLOC_001947	XLOC_001947	gene:scaffold_104157.1	1:22320665-22321026	Sue1	Sue16	NOTEST	0	0	0	0	1	1	no
XLOC_001948	XLOC_001948	gene:fgenesh2_kg.1__3741__AT1G43860.1	1:22333724-22335910	Sue1	Sue16	NOTEST	0	0	0	0	1	1	no
XLOC_001949	XLOC_001949	gene:Al_scaffold_0001_3852	1:22342904-22344172	Sue1	Sue16	NOTEST	0	0	0	0	1	1	no
XLOC_001950	XLOC_001950	gene:fgenesh2_kg.1__3744__AT4G03170.1	1:22357443-22358528	Sue1	Sue16	NOTEST	0	0	0	0	1	1	no
XLOC_001951	XLOC_001951	gene:fgenesh1_pg.C_scaffold_1003318	1:22365929-22366490	Sue1	Sue16	NOTEST	0	0	0	0	1	1	no
XLOC_001952	XLOC_001952	gene:Al_scaffold_0001_3858	1:22371516-22372061	Sue1	Sue16	NOTEST	0	0	0	0	1	1	no
XLOC_001953	XLOC_001953	gene:Al_scaffold_0001_3860	1:22392361-22393203	Sue1	Sue16	NOTEST	0	0	0	0	1	1	no
XLOC_001954	XLOC_001954	gene:fgenesh1_pm.C_scaffold_1002896	1:22476261-22477105	Sue1	Sue16	NOTEST	0	0	0	0	1	1	no
XLOC_001955	XLOC_001955	gene:scaffold_104174.1	1:22533194-22533890	Sue1	Sue16	NOTEST	0	0	0	0	1	1	no
XLOC_001956	XLOC_001956	gene:fgenesh1_pg.C_scaffold_1003331	1:22542357-22549045	Sue1	Sue16	NOTEST	0	0	0	0	1	1	no
XLOC_001957	XLOC_001957	gene:fgenesh2_kg.1__3756__AT1G44160.1	1:22555617-22560846	Sue1	Sue16	NOTEST	0	0	0	0	1	1	no
XLOC_001958	XLOC_001958	gene:scaffold_104182.1	1:22599854-22602694	Sue1	Sue16	NOTEST	0	0	0	0	1	1	no
XLOC_001959	XLOC_001959	hemb2	1:22622000-22624923	Sue1	Sue16	NOTEST	0	0	0	0	1	1	no
XLOC_001960	XLOC_001960	gene:scaffold_104187.1	1:22639363-22639711	Sue1	Sue16	NOTEST	0	0	0	0	1	1	no
XLOC_001961	XLOC_001961	gene:scaffold_104189.1	1:22650154-22650724	Sue1	Sue16	NOTEST	0	0	0	0	1	1	no
XLOC_001962	XLOC_001962	gene:scaffold_104190.1	1:22665537-22666201	Sue1	Sue16	NOTEST	0	0	0	0	1	1	no
XLOC_001963	XLOC_001963	NPQ4	1:22700783-22702115	Sue1	Sue16	NOTEST	0	0	0	0	1	1	no
XLOC_001964	XLOC_001964	gene:scaffold_104194.1	1:22724352-22724586	Sue1	Sue16	NOTEST	0	0	0	0	1	1	no
XLOC_001965	XLOC_001965	ATPUP11	1:22731296-22732694	Sue1	Sue16	NOTEST	0	0	0	0	1	1	no
XLOC_001966	XLOC_001966	gene:Al_scaffold_0001_3896	1:22767103-22769357	Sue1	Sue16	NOTEST	0	0	0	0	1	1	no
XLOC_001967	XLOC_001967	gene:fgenesh2_kg.1__3776__AT1G44820.1	1:22807913-22810399	Sue1	Sue16	NOTEST	0	0	0	0	1	1	no
XLOC_001968	XLOC_001968	gene:scaffold_104202.1	1:22837756-22838131	Sue1	Sue16	NOTEST	0	0	0	0	1	1	no
XLOC_001969	XLOC_001969	gene:fgenesh2_kg.1__3777__AT1G44830.1	1:22860642-22861278	Sue1	Sue16	NOTEST	0	0	0	0	1	1	no
XLOC_001970	XLOC_001970	gene:scaffold_104204.1	1:22864823-22866622	Sue1	Sue16	NOTEST	0	0	0	0	1	1	no
XLOC_001971	XLOC_001971	gene:fgenesh2_kg.1__3780__AT1G44890.1	1:22869899-22871308	Sue1	Sue16	NOTEST	0	0	0	0	1	1	no
XLOC_001972	XLOC_001972	gene:scaffold_104207.1	1:22871675-22872078	Sue1	Sue16	NOTEST	0	0	0	0	1	1	no
XLOC_001973	XLOC_001973	gene:scaffold_104208.1	1:22895266-22895523	Sue1	Sue16	NOTEST	0	0	0	0	1	1	no
XLOC_001974	XLOC_001974	MCM2	1:22917671-22921865	Sue1	Sue16	NOTEST	0	0	0	0	1	1	no
XLOC_001975	XLOC_001975	ATPRP40A	1:22922820-22929962	Sue1	Sue16	NOTEST	0	0	0	0	1	1	no
XLOC_001976	XLOC_001976	gene:fgenesh2_kg.1__3784__AT1G44960.1	1:22947026-22948710	Sue1	Sue16	NOTEST	0	0	0	0	1	1	no
XLOC_001977	XLOC_001977	gene:scaffold_104220.1	1:22949347-22950711	Sue1	Sue16	NOTEST	0	0	0	0	1	1	no
XLOC_001978	XLOC_001978	gene:scaffold_104222.1	1:22960566-22963025	Sue1	Sue16	NOTEST	0	0	0	0	1	1	no
XLOC_001979	XLOC_001979	gene:scaffold_104223.1	1:22965125-22966228	Sue1	Sue16	NOTEST	0	0	0	0	1	1	no
XLOC_001980	XLOC_001980	gene:fgenesh1_pg.C_scaffold_1003370	1:23017753-23019844	Sue1	Sue16	NOTEST	0	0	0	0	1	1	no
XLOC_001981	XLOC_001981	gene:fgenesh1_pg.C_scaffold_1003371	1:23021595-23022496	Sue1	Sue16	NOTEST	0	0	0	0	1	1	no
XLOC_001982	XLOC_001982	BGAL5	1:23030631-23034478	Sue1	Sue16	NOTEST	0	0	0	0	1	1	no
XLOC_001983	XLOC_001983	gene:Al_scaffold_0001_3923	1:23034787-23046389	Sue1	Sue16	NOTEST	0	0	0	0	1	1	no
XLOC_001984	XLOC_001984	gene:scaffold_104232.1	1:23056745-23057870	Sue1	Sue16	NOTEST	0	0	0	0	1	1	no
XLOC_001985	XLOC_001985	gene:fgenesh1_pg.C_scaffold_1003375	1:23067100-23069312	Sue1	Sue16	NOTEST	0	0	0	0	1	1	no
XLOC_001986	XLOC_001986	gene:scaffold_104235.1	1:23076447-23076679	Sue1	Sue16	NOTEST	0	0	0	0	1	1	no
XLOC_001987	XLOC_001987	gene:scaffold_104236.1	1:23087070-23088267	Sue1	Sue16	NOTEST	0	0	0	0	1	1	no
XLOC_001988	XLOC_001988	gene:fgenesh2_kg.1__3796__AT1G45180.1	1:23120512-23123996	Sue1	Sue16	NOTEST	0	0	0	0	1	1	no
XLOC_001989	XLOC_001989	BGLU1	1:23125235-23127846	Sue1	Sue16	NOTEST	0	0	0	0	1	1	no
XLOC_001990	XLOC_001990	ATTLL1	1:23136213-23141385	Sue1	Sue16	NOTEST	0	0	0	0	1	1	no
XLOC_001991	XLOC_001991	THO5	1:23221171-23222874	Sue1	Sue16	NOTEST	0	0	0	0	1	1	no
XLOC_001992	XLOC_001992	gene:Al_scaffold_0001_3939	1:23228589-23228844	Sue1	Sue16	NOTEST	0	0	0	0	1	1	no
XLOC_001993	XLOC_001993	LHCA5	1:23254743-23255973	Sue1	Sue16	NOTEST	0	0	0	0	1	1	no
XLOC_001994	XLOC_001994	gene:scaffold_104259.1	1:23281094-23281768	Sue1	Sue16	NOTEST	0	0	0	0	1	1	no
XLOC_001995	XLOC_001995	gene:fgenesh1_pg.C_scaffold_1003395	1:23287047-23290582	Sue1	Sue16	NOTEST	0	0	0	0	1	1	no
XLOC_001996	XLOC_001996	gene:fgenesh2_kg.1__3812__AT1G45688.1	1:23304087-23305872	Sue1	Sue16	NOTEST	0	0	0	0	1	1	no
XLOC_001997	XLOC_001997	gene:scaffold_104264.1	1:23334934-23335254	Sue1	Sue16	NOTEST	0	0	0	0	1	1	no
XLOC_001998	XLOC_001998	gene:scaffold_104265.1	1:23338546-23342156	Sue1	Sue16	NOTEST	0	0	0	0	1	1	no
XLOC_001999	XLOC_001999	gene:scaffold_104269.1	1:23365568-23366029	Sue1	Sue16	NOTEST	0	0	0	0	1	1	no
[truncated: 84,691 more rows]
